# Supplementary material for: A Revised Spiralian Homeobox Gene Classification Incorporating New Polychaete Transcriptomes Reveals a Diverse TALE Class and a Divergent Hox Gene
Source: Genome Biol Evol. 2018 Jul 7;10(9):2151–67. doi: 10.1093/gbe/evy144 (PMC6118893; doi:10.1093/gbe/evy144)
Supplement: Supplementary Data [file evy144_suppl.zip]

Archive with 12 entries (12 files):
- comparatordata.py
- SUPPLEMENTARY_FIGURE_11.fasta
- SUPPLEMENTARY_FILE_1.xlsx
- SUPPLEMENTARY_FILE_10.fasta
- SUPPLEMENTARY_FILE_2.tree
- SUPPLEMENTARY_FILE_3.tree
- SUPPLEMENTARY_FILE_4.tree
- SUPPLEMENTARY_FILE_5.tree
- SUPPLEMENTARY_FILE_7.fasta
- SUPPLEMENTARY_FILE_8.fasta
- SUPPLEMENTARY_FILE_9.fasta
- treecomparator.py
