# Supplementary material for: A Revised Spiralian Homeobox Gene Classification Incorporating New Polychaete Transcriptomes Reveals a Diverse TALE Class and a Divergent Hox Gene
Source: Genome Biol Evol. 2018 Jul 7;10(9):2151–67. doi: 10.1093/gbe/evy144 (PMC6118893; doi:10.1093/gbe/evy144)
Supplement: Supplementary Data [file evy144_suppl.zip › comparatordata.py]

""" LARGE TOPOLOGY COLLIDER """

""" READ THE USER GUIDE """
""" INPUT THE TREES BELOW """

treelist = [
    '',
    '',
    ''
    ]

# Example tree list: uncomment this one and comment out the one above to use example
#treelist = ['((((a1:10,b2:10)7:80,(c3:10,d4:10)11:80)90:90,e5:10)8:100,f6:10)99:110);', '((((a1:10,b2:10,c3:10)88:80,d4:10)13:80,e5:10)15:100,f6:10)110:110);', '((((a1:10,b2:10)0.12:80,(c3:10,d4:10)0.13:80)0.99:90,f6:10)0.8:100,e5:10)0.99:110);']

mastertree = 0 # the position of the master tree in the above list, where 0 is the first position

# Paste your species list below, with each species separated by commas & optional spaces, e.g. Species_1, Species_2, ...
speciesliststr = ''


delinchar = " | " # can edit
nocladechar = "-!-" # can edit
n = 4 # significant figures for float support values

replacedict = { # Best not to edit unless the placeholders I've chosen are causing you problems
    "0" : "!ze",
    "1" : "!on",
    "2" : "!tw",
    "3" : "!th",
    "4" : "!fo",
    "5" : "!fi",
    "6" : "!si",
    "7" : "!se",
    "8" : "!ei",
    "9" : "!ni",
    }

if __name__ == "__main__":
    print "Run treecomparator.py, not this script"
