# Supplementary material for: A Revised Spiralian Homeobox Gene Classification Incorporating New Polychaete Transcriptomes Reveals a Diverse TALE Class and a Divergent Hox Gene
Source: Genome Biol Evol. 2018 Jul 7;10(9):2151–67. doi: 10.1093/gbe/evy144 (PMC6118893; doi:10.1093/gbe/evy144)
Supplement: Supplementary Data [file evy144_suppl.zip › SUPPLEMENTARY_FIGURE_11.fasta]

>TALE-VI_TALE9__C.gigas CGI_10015742_from_http://eagle.fish.washington.edu/bivalvia/array%20design/GeneID_ProbesOnArray_CDS.fa_LTC-VI_TALE9
---------MD--------------------------------------DLDFLET----------------
----------ALGPATP-----CHLDSSILQDLQQ---------------------------------TFKD
CEEPPIL---------------------------NIDDVIA-------------------------------
------------------------------------------------------------------------
------------TLDS---------------------------ITTEEPPATS-------------STHSKN
LTPPQTP-PKEFSTSPAEAR---INDALSSLLRSTTQAP------------------------------SKK
DIFSALQ-STLMKECS--QDSTP-DVLLQTVY-DPI-------------PHSVTLRDQRLQTRYNSLQKQYP
TEINKLSSFHRHHASIIESDRYMMLHLHAKSS-------DHFKQMYNAYFDSMLHRMMERVENSLLQLE---
------------------------------------------------------------------------
-------------------------------KTSQVTSPKPVKT----------------------------
-------------------------------------------SLKNRT---LLTKKAVDMMEEWYLSNLDH
PYPCHKVVQSLAVFGNIREEQVRKWFANKRTR----QGRTNKIEKSTPAQ----------------------
------------------------------------------------------------------------
----------------------------------------------------
>TALE-?_TALE10__C.gigas CGI_10019518_from_http://eagle.fish.washington.edu/bivalvia/array%20design/GeneID_ProbesOnArray_CDS.fa_LTC-VI_TALE10
MDLRVYHYVDD----------------------------------IESDSEKT-------------------
------------------------SPSPGQPPMIDL--------------------------SEVIATTIF-
------------SDHSED--SSLTDDLD------NLTDVF---------------DP--CKTDLDDSGVSQD
QVL-LCGDKLRVRHRSA-----------LSSIEVLEF----------DTEENDV------------------
------------SI-----------------------------VTNNCQPLS---STPATM-------R-TQ
PMAPVTP-GNKNNSFVGDSR---FNDSLSNLL-GSPPPE---------------------------SSLYNN
PFFNDLQ-AALANECTTVKTSLP-QSLFDALTTQP--------------NSDVFSREQMLQQRFNSLLPAFP
DDIQSLSNFYHHQASEIETERFCAIQQ-KDLP-------SEVKYSMNFHYDSQLHQIMDRVEQSLMLLEKT-
------------------------------------------------------------------------
--------------------------------EQMSFSSRPIKP----------------------------
-----------------------------------------------RP---LLSKRAVQLMEKWYDNHLEH
PYPNIDTIEQLATTGNITPEQVKKWFANKRNR----SNNTRTLTEIAKKKRQLA------------------
-LK-NMDCYSED------------------------------------------------------------
----------------------------------------------------
>TALE-VI_TALE11__C.gigas tr|K1PT65|K1PT65_CRAGI_Pre-B-cell_leukemia_transcription_factor_4_OS=Crassostrea_gigas_GN=CGI_10021477_PE=4_SV=1_LTC-VI_TALE11
------------------------------------------------------------------------
------------------------MASCSSSPAVAI------------------------------------
---------------------NFTT---------TLEDII--------------------------------
------------------------------------------------------------------------
---------------------------------------------------K---ATIFD------DAP-ST
PEPSTSPVNTSVDTSQAETR---FDECLTSLFSDYPTPEKSHDLHSDLHLALQCLPPTSPKKIFSDSTISST
EIFTALK-SIFRSEA---DSSTP-SVLIESV--QP--------------EISPADREQQLLHRFKTLRSFHP
QEINDLSSFFKYQSAQVETDRYCALHQNSNQP-------LHIRESINQHYNITHHRIMDRVESSLQFLEDNL
ATP-------------------------------------------------------QLTQTVP-------
-------------------------------PQQQTTTQSNLRS----------------------------
-----------------------------------------------RP---SLSQKAVQLMEEWYYSHRDH
PYPPHHIIQDLARKGGVREEQVKKWFSNKRNR----SRRSSGVN-----KRRSTGV----------------
-IK-SVPCFW--------------------------------------------------------------
----------------------------------------------------
>TALE-VI_TALE12__C.gigas tr|K1Q0K0|K1Q0K0_CRAGI_Slowpoke-binding_protein_OS=Crassostrea_gigas_GN=CGI_10021478_PE=4_SV=1_LTC-VI_TALE12
-MSDFFQYLEDHIYIPILVGLFVLCLIVLLIW-WLCRRNRERYLYQPLNTQDVALYDRMYSNQKQAAEKEQE
ATWMNAQYYLRSHPQFNRLKQLPQLGSRSEKQWFKVSDQNRSEHLLTTLPRPDKCLLDLDTRTRKMLNSLFQ
LLKHPYMFAMTEFDYVLD--QNFVVIIQPLCPKGSLKDVIYQTN---------YGTPWVEKYRVKGRGLRLE
QVA-WYGKQIL----QG-----------LLFMEQKEFPPHGHLHTGNIMVNNGVCQIAGYENTFIGLKSKLS
AMARRKLKDQPEAIDVLSFGHILYEMCVGTELDSPHPQPHHLNIINNPAVVS---ATIFD------DAP-PT
PEPSTSPVNTCVDTSQAETR---FDECLTSLFSDHPTPEKSHDLHSDLHLALQCLPPTSPKKIFSDSTISST
EIFTALK-SIFRSEA---DSSTP-SVLIKSV--QP--------------EISPADREQQLLHRFKTLRSFHP
QEINDLSSFFKYQSAQVETDRYCALHQNSNQP-------LHIRESINQHYNITHHRIMDRVESSLQFLEDNL
ATP-------------------------------------------------------QPIQTVP-------
-------------------------------PPQQTTTQGNIRS----------------------------
-----------------------------------------------RP---SLSQRAVRLMEEWYYSHRDH
PYPPQHIIQDLARRGGVKEEQVKKWFSNKRNR----SRRSSGVN-----KRRSTGV----------------
-IK-SVPCFW--------------------------------------------------------------
----------------------------------------------------
>TALE-VI_TALE13__C.gigas tr|K1RAG1|K1RAG1_CRAGI_Pre-B-cell_leukemia_transcription_factor_4_OS=Crassostrea_gigas_GN=CGI_10015317_PE=4_SV=1_LTC-VI_TALE13
------------------------------------------------------------------------
------------------------MASRSSSPAIAI------------------------------------
---------------------NFTT---------TLEDII--------------------------------
------------------------------------------------------------------------
---------------------------------------------------K---ATIFD------DAP-PS
PQLATSPDNTSVDTTQAETR---FDECLNSLFSDHPTPEKSHDLHSDFHLALQCLPLTSPKKIFSDSTISST
EIFTALK-SIFRSEA---DSSTP-SVLIKSV--QP--------------KISPADREQQLLQRFKTLRSFHP
QEINDLSSFFKYQSAQVETDRYCALHQNSNQP-------LHIRESINQHYNITHHRIMDRVESSLQFLEDNL
PTS-------------------------------------------------------SPTQTAS-------
-------------------------------PQQKTTTKSNLRS----------------------------
-----------------------------------------------RP---SLSQKAVQLMEEWYYSHRDN
PYPPSHIIQDLARKGGVREEQVKKWFSNKRNR----SRRSSGVN-----KRRSTGV----------------
-IK-SVPCFW--------------------------------------------------------------
----------------------------------------------------
>TALE-VI_A__P.fucata pfu_aug1.0_1442.1_22591.t1
---------MD---------------ISLTI-----------------------------------------
------------------------TSSTTLNDVIAA--------------------------------TIGD
L-----------STTPPDPDDPTSTNQQ------STTPMY---SVSYSAP-----STPQTPTNYSNSPLTQS
HSSDFSFDSAP----STPQTPTNYSNFPLTQIHSSDF-----------------------------------
------------SFDSA-------------------PSTPQTPTNYSNSPVTQFHSSDFNF-----DSA-LS
STPVGSP---------PESR---YNDSLYSLH-GSPTSN---------------------------SPFTKD
SMLLQLQ-TKPRDDCT--TYTLP-KSSVQPLQ------------------PSPLDRDTLLQQRFATLRTSFP
ESIEELSTFHRHQSSMLESER---RHALLNND-------AIYHNSLNDYYNYLRHKINDRVERSLAILEVAL
LID-------------------------------------------------------SSTK----------
--------------PATPR-PNQPETPR---PTQPET---PQPTQSETPRPTQ-----------------PE
TPTP---TRPDTTRRIQPKSLWRTQPETS-ETIQQDTP------RRARP---NLARQAVQLLDDWYRDNMDH
PYPGPRTITRLATEGGISEEQVKKWYANKRSR----CRNVRPISAISQRKRQVRQR----KL---------I
FIPVTVLCM---------------------------------------------------------------
----------------------------------------------------
>TALE-VI_B__P.fucata pfu_aug1.0_22569.1_62158.t1
-------LKMD---------------ISLTI-----------------------------------------
------------------------TSSTTLKDVIAA--------------------------------TIGD
L-----------STTPPDPDDPTSTNQQ------STTPMY---SVSYSAP-----STPQTPTNYSTSPLTQS
--------------------------------HSSDF-----------------------------------
------------SFDSA-------------------PSTPQTPTNYSISPVTQFHSSDFNF-----DSA-VS
STPVGSP---------PESR---YNDSLYSLL-GSPTSN---------------------------SPFTKD
SMLLQFQ-TKPREDCT--THTLP-ISSVQPLP------------------PSPLDRDTLLQQRFATLRPSFP
ESIEELSTFHRHQSSMLESER---RHALLNND-------AIYHNSLNDYCNNLRHKINDRVERSLAILEVAL
LID-------------------------------------------------------SSTQ----------
--------------PDTPR-PTQPETPQ---PTQLET---PRHTQRETPEPTQ-----------------SE
TPTP---TRPDTTRRIQPKSLWRTQPETS-ETIQQDTP------RRARP---NLARKAVQLLDDWYRDNMDH
PYPGPRTITRLATEGDISEEQVKKWYANKRSR----SRNVRPISVISQRKRQVRQR----KL---------I
FIPVTVLCL---------------------------------------------------------------
----------------------------------------------------
>TALE-VI_C__P.fucata pfu_aug1.0_22555.1_40373.t1
---------------------------PLTI-----------------------------------------
------------------------TASTTLEDVINA--------------------------------TI--
--------------LHPQPNPPT------------------------YLP-----NPREDPTTF-TSTHTDS
HM----------------------------------------------------------------------
----------------------------------------RTPVTTRTQPLT--------Y-----DT----
-----SP---------AETR---FDDALFSLL-DSPKKK---------------------------TKLTNN
PMFRDLQ-AILKADCS--ADATP-NSLFQTLSTANS-------------NNSVISRELRLQQRLTKLNAYYP
TQITQLSSFHKYQASMVETDRYRELHQIVNHQ-------PTIRTAINHYYEQMLHQIMDRVEISVSTMEEAL
TTT-HQPAP-----------------------------TQYSPVINSAPTQYQP----TSTQYPPSTSSAPT
QNPLSNNSAPTQYPPATNSAPTQYPSSTNSAPTQYSPVNNSTPTQYSPVIN--------------------S
APTQ---LSPATTSA-------PT--QYSPVANSSEAPFR--LNLRTRP---SLSKQAIRLMEVWYHAHIDH
PYPNTQDVETLATAGNITEEQVKKWFANKRNR----SRNIRPISQIVRRKRQIQAA-AANRI---------I
RVP--SFC----------------------------------------------------------------
----------------------------------------------------
>TALE-VI_D__P.fucata pfu_aug1.0_18402.1_40058.t1
------------------------------------------------------------------------
------------------------------------------------------------------------
------------------------------------------------------------------------
------------------------------------------------------------------------
------------------------------------------------------------------------
------------------------------------------------------------------------
-MFRDLQ-AILKADCS--ADATP-NSLFQMLPICKT-------------TNPVVSRELRLQQRLTKLSDYYP
TQVTQLSSFHKYQASMVETDRYRELHQIASHQ-------PTLRNAINHYYDQMLHQIMDRVEMSVGTM-ETL
NTTQYQPAH-----------------------------TQYSPATNSATTQYSPVTNSAATQYPPFTNLALT
QYSPATNSTPTQYSPATNSVPSQYSAATNLVPTQYSPATNSAATQYSPATN--------------------S
VPTQ---YSPATNSA-------DT--QYSPATFSNEAPFR--LNLRTRP---SLSKQAIRLMEVWYHAHIDH
PYPDTQDTETLATTGNITEEQVKKWFANKRNR----SRNIRPISQIVRRKRQIQAA--ANRV---------A
RVP--CLC----------------------------------------------------------------
----------------------------------------------------
>TALE-VI_E__P.fucata pfu_aug1.0_10095.1_38990.t1
------------------------------------------------------------------------
------------------------------------------------------------------------
------------------------------------------------------------------------
------------------------------------------------------------------------
------------------------------------------------------------------------
------------------------------------------------------------------------
------------------------------------------------------------------------
---------------MVETDRYRELHQIVNHQ-------PSLRTAINHYYDQMLHQIMDRVAISISTMEEAL
TTTQYQPAPTQNSSVTNSEPTQYSPATNSAPTQYQPTSTQYSPITNSAPTQYQP----SSTQYSPVTNSAPT
QYPPSTNSAPTQYPPSTNSAPAQYPSTTNSAPTQYSPVINSASSQYSPDTN--------------------S
APTQ---YSPDTNSA-------PT--QYSPVTNSSEAPFR--LNLRTRP---SLSKQAIRLMEVWYHAHIDH
PYPDTQDVETLATAGNITEEQVKKWFANKRNR----SRNIRPISQIVRRKRQIQAA-TTNRI---------I
RVP--SFC----------------------------------------------------------------
----------------------------------------------------
>TALE-VI_G__P.fucata pfu_aug1.0_312.1_50785.t1
------------------------------------------------------------------------
------------------------------------------------------------------------
------------------------------------------------------------------------
------------------------------------------------------------------------
------------------------------------------------------------------------
------------------------------------------------------------------------
------------------------------------------------------------------------
--MEQ-STLYIYHASY-------------KFQ-------P-----MTSQYGQVMSYLDTEVYIK--------
----YQPSS-------------------------------------SAP---------TSTTRPPTQYSAPT
QYPAATHSASTQYSATTQS---QYPVPT---PTHYSA---PTQTHYSAPTQTQ-----------------YS
VPTQ---YPMVNYSA-------PTNPQTPTQTHSKDAPFK--LNLRTRP---SLSQRSIRLMEVWYHAHIDH
PYPDTQDVETLATAGNITEEQVKKWFANKRNR----SRNIRPMSQIVRRKRQIQAAATGNRI---------I
RVP--SLC----------------------------------------------------------------
----------------------------------------------------
>TALE-VII__P.fucata pfu_aug1.0_6013.1_23936.t1
---------MD----------------------------------VSASSVDTV------------------
-------------P----------SPSPCQEPVIDL--------------------------TKVVAETIFD
I----------SSDITSDSCSDLEDDLS------SITDVF---------------DPTQCYHDDDVKPTCAY
QSP-TCLDRLP------------------------EF----------ITSSDVV------------------
------------AMDIT------------------------LDVIPKCEDIS---AMLSDVYFDSDDSY-EK
PLGAVS----LSDSFTCDSR---FNDSLTSLL-DSPAS----------------------------------
---TDLPLSGLEHVISDSSSEFS-QDLFNSLVTQP--------------NVDIFKRETQLSDRIVKLEPHYP
QDIKQLSDFYRYQASLVEMERYKALNQ-GHYS-------VDHQCKLNLHFDSQLHDIMDRVEQSLCLLEESL
RV----------------------------------------------------------------------
-------------------------------PTKVKTSVRSVKP----------------------------
-----------------------------------------------RP---LLSKKAVRIMEQWYDDNLEH
PYPTPAAYDAIAVEGGIAVEQVKKWFANKRNR----SHNTRSLTEIAKKKRQIAYA-TDQRLNCKLERTLSA
NCK-KEICYSLET-------------------------------------------GANLFVVTLSIYL---
-------------------------------------------VVC------
>TALE-VII_TALE4__C.gigas CGI_10013112_from_http://eagle.fish.washington.edu/bivalvia/oyster_v9_gene.fasta_LTC-VII_TALE4
---------MD--------------------------------GHQCSTSPPVLHL----------------
-------------PSVK-------LHSLKLSDFLDIG---------------------------------FD
------------DSFSEILLPHIEDDLD------SLTEVF---NPVRDGPSDLLDDTTQCSSNFTTSPESQE
TS-------------ST-----------VSSPDVFNF------------SQKLV------------------
----------PCAMDFSDIS----------------SSPDSKDVLSRALEFSD--LTCLDA-----NSE-EQ
SFEEQQPSTEESHSLTEEPR--VFSDCCFAQA-DSDGSS---------------FPPCAVNIMDYEEDLSTC
RFSVSL--SDLVNEACPVSAAFC-PIIEPSPQCSPVTDSNPPH-----INTLLFQREQDIRRRFQTLRMDHP
QDVQQLSEFYMYQMATIETERLNTTKP-PCLP--------EHALALNQHYDQQLNQVMDRVEQSIRLLE---
------------------------------------------------------------------------
--------------------------------DARNQSIRPIRPI---------------------------
--------------------------------------------RKQRA---SFPKKAILIMEDWYEKNVSH
PYPDSITVELIAIQGGITGEQVKKWFGNKRNR----SNNTRTLTEIAKKKRQIAHN----------------
-------CFS-----------------------------------------------------DLSL-----
----------------------------------------------------
>TALE-XV__P.vulgata Pvul_8538899_3632_78112_2300393+,...,7155889-_frame_-1
--------------------------INACLK-----------------TF---------------------
----------------------SYFNSSGTSEALSS---------------------------------FLT
AA---------SSSSSSQQSPLHEYELS------SV------------------------------SP----
------------------------------------------------------------------------
--------------------------------------------ADECRPFT--------------ASFLST
PSP------------ELRQR------SVTSLLESAPST----------------------------SPLCQH
PYFSTLC-EILETDAE----------LQKLISNQPT-------------KPNISSMGRDLLQRLNKLESRHP
HEVTNLRMFYKQHASDIEMERFQSIKS-NARD-------GYYVELLNSHYDDQLRQMIQRINKSVRLLQESS
LSLPTPPSSTCL----------------------------------------------TSMNKLPKT-----
-------------SPVLST------------PTTSGKYNHPISPVLLTST------------TSGKYN--QI
SPKP------------------------------IDYQRLDVSTVTTRP---ILSKHAIRRMEAWYTEHLEH
PYPSSSVVSELARVGGITMGQVKKWFANKRNR----SKNTKSLTAIACRKRLEK------------------
------------------------------------------------------------------------
----------------------------------------------------
>TALE-XV_TALE-C__N.fuscoviridis BAW32717.1_spiralian-TALE-C_homeobox_protein_[Nipponacmea_fuscoviridis]
---------MD-----------FRQQTNATSSSDYCGMSA---IPIDSHTFQLVNL----------------
------------TPTQS---SSDYQNSSYTAPTNQSR-------------------------GRLFSDTFLA
ML---------SASMDSNSDLPTTPNLS------SLTDPF-------------------------QSP--ST
NRS------------NA----------------SNNS-----------------------------------
------------SLDGS--------------------------FIAESRPLP--------------DSF-SF
PETF----------GTRSTR------NASSILSSVPRD----------------------------SPFSNH
PYFTALC-SVLRTDLE----------LKNMVT---T-------------KPNIAAMEKELYDKLQVLEAMNP
FQVTTMRIMYMYQTTVIEQERYAVLST-NSRD-------FYFSDLLNNHYDDQRIQIIKRVHQSVELLCNSI
MNSPIP--NTIN----------------------------------------------HDMTIETST-----
-------------TPCTST------------PYKTGAST-PVPTTFLATTPVQSPASSRCISSPGFVNLIQA
APKPNLTTSLQATSSHVP----SNVIASGSATI----PLTNLQNTRSRP---VLSKSTIQKLETWYTAHEEH
PYPNNEVTEDLSRACGITYSQVRKWFANKRNR----SRNTKSLAAIACRKRQEKYG---------------L
FV----------------------------------------------------------------------
----------------------------------------------------
>TALE-XV__L.gigantea jgi|Lotgi1|60240|gw1.53.33.1_extended_sca_53:1197202-1197029_>=_Lgig_1419427_48_
------------------------------------------------------------------------
---------------------------------------------------------------------FLA
ML---------SASMDSNSEPPTTPDLA------SLTDPF-------------------------QSPLTAT
NSS------------TS----------------SINF-----------------------------------
------------SLDGS--------------------------FIVESRPLN--------------DSF-SF
PDSF----------GTRSTR------NASSILSSVPHD----------------------------SPLSNH
PYFTALC-DVLHTDLE----------LKKMVT---T-------------KPNIADMEKKLYDQLQLLEAVNP
YQVTTIRTMYQYQTAANEQERFAALSK-NSRD-------IYYSDLLNNHYDDQRVQIINRVHQSVQLLCQSL
VSYPIH--SVIN----------------------------------------------NAIYLEPST-----
-------------TPCTST------------PFKMGAPT-PIPT---ASVAVQSQA--RCLSSPGLINLIQA
SPTPK-NTSPSTTSSIVP----NQVITTTTSSIPVTPPVTNSSIARSRP---VLSKSTIQKLEAWYTAHEEH
PYPNNEVIEDLSNACGITYSQVRKWFANKRNR----SKNTKTLSAIACRKRQEKYG---------------L
FV----------------------------------------------------------------------
----------------------------------------------------
>TALE-XVII_A__L.gigantea gi|676462998|ref|XP_009056454.1|_hypothetical_protein_LOTGIDRAFT_162246_[Lottia_gigantea]_>gi|556104113|gb|ESO92765.1|_hypothetical_protein_LOTGIDRAFT_162246_[Lottia_gigantea]_>=_Lgig_1410135_44_
-MAAVFPNVSS----------------------------------LPAGNYEVLRF----------------
------------GP----------QSS---------------------------------------------
------------------------------------------------------------------------
------------------------------------------------------------------------
------------------------------------------------------------------------
------------------------------------------------------------------------
------------EDAT--RTGFP-ISLFSSVSNV----------------TDVKVKEKALLESFDSLRPLYP
EPIMQLSCSYKYYSASIEMERLNSI-Q-GEL-----------KDFHNQNFDSQLNKIIDRVEYSLKLLS---
------------------------------------------------------------------------
--------------------------------SRDRPSPSITRT----------------------------
-----------------------------------------------RP---VLTRNSLKVLEEWYECHLDH
PYPTASQVEWLAQVSSLNTEQVKKWFGNKRSR----SKNTRSLTEIAKVKRR-------QRL----------
-LK-RH------------------------------------------------------------------
----------------------------------------------------
>TALE-XVII_B__L.gigantea gi|676463001|ref|XP_009056455.1|_hypothetical_protein_LOTGIDRAFT_162247_[Lottia_gigantea]_>gi|556104114|gb|ESO92766.1|_hypothetical_protein_LOTGIDRAFT_162247_[Lottia_gigantea]_>=_Lgig_1410138_39_
-MAAVFPNVSS----------------------------------LPAGNYEVLGF----------------
------------GP----------QSSEDCEQVFD---------------------------------TRFE
------------EFYDQEPYSYTGVSIV------NLQNLV---------------DERKVVHKDSTHPLETS
SIP-PIYEQLX------------------------SF----------IVE----------------------
------------------------------------------DATRTGFPISL-FSSVSNV-----------
----------TDVKNLVDERKVVHKDSTHHLE-TSSIP----------------------------------
PIYEQLK-SFIVEDAT--RTGFP-ISLFSSVSNV----------------TDVKVKEKALLESFDSLRPLYP
EPIMQLSCSYKYYSASIEMERLNSI-Q-GELS-------NAMKDFHNQNFDSQLNKIIDRVEYSLKLLS---
------------------------------------------------------------------------
--------------------------------SRDRPSPSITRT----------------------------
-----------------------------------------------RP---VLMRNSLKVLEEWYECHLDH
PYPTASQVEWLAQVSSLNTEQVKKWFGNKRSR----SKNTRSLTEIAKVKRR-------QRL----------
-LK-RH------------------------------------------------------------------
----------------------------------------------------
>TALE-XVII_SPILE-A__N.fuscoviridis BAW32715.1_spiralian-TALE-A_homeobox_protein_[Nipponacmea_fuscoviridis]
-MAAVFQNVSS----------------------------------LPAGNYEVLEF----------------
------------GP----------QSSEGCEEVFD---------------------------------TRFD
------------EFFDQEPYSYTGVSIA------NLQNLV---------------DDGK-------------
------------------------------------------------------------------------
-------------------------------------------------------STVQN------------
--------------------------SIQH----SSIP----------------------------------
PIYEQLK-SFIVPDAT--RTGFP-ISLLSSVSNA----------------TGVKAREKMLLESFDNLRALYP
EPIIQLSCLYKYYSASIEMERLDSI-Q-GELS-------NAAKDYHNQNFDCQLHKIIDRVEDSLKLLS---
------------------------------------------------------------------------
--------------------------------SRGTSSPPVTRT----------------------------
-----------------------------------------------RP---VLTRNSLKVLEEWYECHLDH
PYPTASQIEWLAQVSNPNTEQVKKWFGNKRSR----SKNTRSLTEIAKMKRR-------QRL----------
-LK-RH------------------------------------------------------------------
----------------------------------------------------
>TALE-XVIII_SPILE-D__N.fuscoviridis BAW32718.1_spiralian-TALE-D_homeobox_protein_[Nipponacmea_fuscoviridis]
------------------------------------------------------------------------
------------------------------------------------------------------------
--------------------------MA------SIVDYS--------------------------------
--------------PNS-----------PQLTKCSEY-----------------------------------
------------------------------------------------------------------------
------------------------------------------------------------------SRLSSH
PMFTQLQ-ATLLSECF--QQELP-YSLIDDNVPAVPAPKSQLSDVVNLDSAMIAVQEANLQADFRQLSMRGD
VRVSELQTFYYGQCSQNETRRTEAVTELKAMSFITQEELKEKLTIVHEYYDKERLQLTNRVTGSLQLLKACH
VPV---------------------------------------------------------------------
-------------------------------PNKIVYNK---------------------------------
--------------------------------------------SRSR----QLNPKAIQVMNEWYNENLES
PYPNDEEKILLADKGGISLAQVKAWFANKRNR----SSNTKP-------KRQKQQV--EKRL----------
----LNICTELTSSGESGGKSP---------------------------------KMYGEIIQQLSDIV---
-------------------------------NGANVFNQSYNRNLCEQ----
>TALE-XVIII__L.anatina L.ana_g30526.t1
------------------------------------------------------------------------
------------------------------------------------------------------------
--------------------------MA------SLVDQAT-------------------------------
------------RHQST-----------GLQVRDGKL-----------------------------------
------------------------------------------------------------------------
------------------------------------------------------------------LQLSAH
PMFSELQ-ATLATQCQ--QAAVP-YSLVSPEKMSSGQQEGQ----------ATPVLEAVLHSEFRKLSSLQN
EKVAQLESFFNTQCAVIETQRSDAIADLAGT--MDRSSFEHQLKLIHKFHDQQRVHLTLRVSASLNLLKDSL
PED---------------------------------------------------------------------
-------------------------------PELCTTKK---------------------------------
--------------------------------------------TKNR----LLNPKAVEIMQNWYDMHCEN
PYPTEEEKRDLAEQGGISLGQVKAWFANKRNR----NCNTKP-------KHHRRKA--AEDF----------
----PKIYSRQNSTEVNTSSKPCDRKVLNAWENNISDHKNFDNNRSHKIHSDFSQQEYNDMIKELGELV---
-------------------------------QTTTTISQK-DLILTSDFDF-
>TALE-XVIII_A__P.vulgata Pvul_8486741_1923_36757_391545+,8749387+,3629612-
------------------------------------------------------------------------
-----------------------------CEEVCLS------------------------------------
-------------------------IMA------SIVEYM--------------------------------
--------------KNT------------EVINCNEY-----------------------------------
------------------------------------------------------------------------
------------------------------------------------------------------NKLSSH
PMFTQLQ-ATLLSDCY--QQDVP-YSLINPDAETSPVPQIK-HEVINLDSAMIAVQEANLQADFRQLCLRGD
SRVCELQNFYYSQCAQNETRRSEAVMELKAMSFITAEELQEKLAIVHDYYDKERLQLTNRVTGSLQLLKAAH
VPV---------------------------------------------------------------------
-------------------------------ANRTVYSK---------------------------------
--------------------------------------------SRSR----QLNPRAVQVMADWYEKNLDS
PYPNDEEKIELADKGGISLSQVKAWFANKRNR----SSNTKP-------KRQKQQV--EKQL----------
----LTICTELNS---GPGKSP---------------------------------KMYGEIIQQLSDIV---
-------------------------------NGSTIFNQA-----CQ-----
>TALE-XVIII_B__L.anatina Pvul_8486742_2016_38751_391571+,8749388+,3629612-
------------------------------------------------------------------------
-----------------------------CEEVCLS------------------------------------
-------------------------IMA------SIVEYM--------------------------------
--------------KNT------------EVINCNEY-----------------------------------
------------------------------------------------------------------------
------------------------------------------------------------------NKLSSH
PMFTQLQ-ATLLSDCY--QQDVP-YSLINPDAETSPVPQIK-HEVINLDSAMIAVQEANLQADFRQLCLRGD
SRVCELQNFYYSQCAQNETRRSEAVMELKAMSFITAEELQEKLAIVHDYYDKERLQLTNRVTGSLQLLKAAH
VPV---------------------------------------------------------------------
-------------------------------ANRTVYSK---------------------------------
--------------------------------------------SRSR----QLNPRAVQVMADWYEKNLDS
PYPNDEEKIELADKGGISLSQVKAWFANKRNR----SSNTKP-------KRQKQQV--EKQL----------
----LTICTELNS---GPGKSP---------------------------------KMYGEIIQQLSDIV---
-------------------------------NGSTIFNQA-----CQ-----
>TALE-XVIII__S.lamarcki K&S_Mkx2
------------------------------------------------------------------------
------------------------------------------------------------------------
------------------------------------------------------------------------
------------------------------------------------------------------------
------------------------------------------------------------------------
------------------------------------------------------------------------
-----------RRQLL--KKTIPSMPVTGPHAKHTAAP----------------------------------
---------------------TSAQAEIAGK-----------------------------------------
------------------------------------------------------------------------
------------------------------------------------------------------------
---------------------------------------------KSR----MLKPEAVKMMKDWFDLHLDN
PYPTEEEKLELAERGGITLSQVKAWFANKRNRLNTKPNNTKP-------KRQKAKL--ANDL----------
----SSICQKLVNAKQMGGDYQ-------------------------------GAKGYNIILQELSSMIDVR
PSPITPAHFPMSNPLLAAANHSPPRPNEVQGQGYGVMNGQ-----GHDSPYP
