# Supplementary material for: A Revised Spiralian Homeobox Gene Classification Incorporating New Polychaete Transcriptomes Reveals a Diverse TALE Class and a Divergent Hox Gene
Source: Genome Biol Evol. 2018 Jul 7;10(9):2151–67. doi: 10.1093/gbe/evy144 (PMC6118893; doi:10.1093/gbe/evy144)
Supplement: Supplementary Data [file evy144_suppl.zip › SUPPLEMENTARY_FILE_1.xlsx]

## Sheet: TRANSCRIPTOME
CONTIG/MODEL	ID	HD #	CLASS	IN HDNJ	ID to K&S	COMPLETE HD	Other trees	BEST SUPPORT VALUE	SV %	READ QUANTIFICATION TYPE	READ COUNTS (RAW)			SUM ADJ COUNT	READ COUNTS (ADJUSTED)			EXPRESSION TOPOLOGY			NOTES
											251 (uncut)	252 (2 day)	253 (6 day)		251 (uncut)	252 (2 day)	253 (6 day)		NT	AA
comp366526_c0_seq2	Antp (weird)	-	ANTP-HOXL	✓	-	✓	HOX+	X		c0 mix	34	53	107	192	34	49	109	321
comp451407_c0_seq1	Barh	-	ANTP-NKL	✓	-	✓	-	796		lone	0	8	5	12	0	7	5	312	TGTAGTTGCCCGCCTCTGCCAGAAGTTCCAGTCCAACTTGCGTTTGCCTCTTCCACTTTGTCCTCCTGTTTTGGTACCAGGTCTTGACTTGCGTGTCAGTGAGGTTTAGTTTGGCTGCCAGTTCCATTCTGTCTTGGACACTCAGGTATTTCTGGCGCTCAAAGCTGGCTTCCAATGTGTTGAGCTGATGGTCCGTGAACGCTGTTCGTGCTTTGCGAGCTTTCTTTGACGATTTACACCCGCTGCCATCAGTTCCTAAGTGTGACATCAAACCATCTTTTGAATACTCGCCGGAATGGTTTGAGTGGTTGTCATTGACGACATCTACGTCATTGTCGTCATATTGATCACAGTCAGATCCAGACATGTTGTCGTCATCAACATCATCATACTCAGGCT…
comp390026_c0_seq12	Barx	-	ANTP-NKL	✓	-	✓	-	876		c0 mix	847	1586	612	2939	847	1471	621	213
comp284037_c1_seq1	Dbx	-	ANTP-NKL	✓	~	X	-			lone	2	5	0	7	2	5	0	213	AACAGAAGTACATTAGCAAGCCGGACAGAAAGAAACTTGCCGAGAAGCTGGGTCTCAAAGATTCACAGGTCAAGATCTGGTTTCAAAATCGGCGCATGAAATGGAGAAACTCTAAGGAGCGGGAATTACTTTCCAGCGGTGGAGGAAACAGAGAAACTACAATCCCAAGCAAAGAGAATCCCCATCCAGACCTCACTGATGCTCCAGAGAGTGACATTGACAATTCTGAGCATGCGCATATGGACTATCATAGCACTTCCGGTCATATGACTGAGCACCTG		Quite a lot of SNPs + 1 aa difference
comp384701_c0_seq1	Dlxa	-	ANTP-NKL	✓	-	✓	-	926		c0 isoforms	978	19037	8483	27245	978	17662	8605	312
comp390586_c0_seq1	Dlxb	-	ANTP-NKL	✓	-	✓	-	926		lone	13	804	428	1193	13	746	434	312	AATTTTGATGGTTTTGGTAAACCCCTAGTTCGATGTTCGCCACAAGTGAAGTTCAACCCTCTTCATGTTTTTGTGACTATGTGTGCATACGCATACCAAAAAGCTTAATAAGGGAAAACGTGCTGTATAGCGAAAGTGTCAATGAGTTTAATTTAATCCCATCATTATTGAGGCGCAGCCAATTTATATAAAAGGAAGAAAAAAATATTAGAAGTTGGCGAAGGACAATTTCATGCAGAGGAATTGCTATAAAATCAGTTACAAAATTTTGCGCGCTATTGATAGCATATGAAAAGCACAGTATCATCAAGGGAACGTATTTCTAGGCTTCTGAAATTTAAAACTTATATTCAAGAATCTTGATAACACAAGGTGTAATTATAAAAAAGAATCACTGAA…
comp372744_c0_seq2	Emx (A)	-	ANTP-NKL	✓	-	✓	-	811		c0 consensus	864	10432	3796	14394	864	9679	3851	312	CAATTATTACAAAGTCCATTAAAATGCATGAATTGGCATTTAAAGGCCATATTTCGTTTGAAATACATCATTAGGACTCTAAATGTGCGATCATATTCTGTGCGTAATACTTCATGCAACGTGTCGAATATAGTGTGTGTGACATTTTGTGGTTACAATAAAGCTGGATTTTATTACCTTTGTACTGAAAAGCTTCATCTCAAAGACTACTTTGCAACTATATGGACAACTAAAGCAGATATCGAATAATTAATTTGAAGATTCTGTCAAGTAGAAATTGTAAAAATTAAACAATGATAGGTTGCGTGCTTTAAAAAAAGTGCAATGAACACGGGAAAAATATAGTACTCTTAGATACGATATATTGGATAATAATACTTGATTTTATATTAAAGTAAG…
comp383899_c0_seq2	Emx (B)	-	ANTP-NKL	✓	-	✓	-	811		c0 mix	861	16757	3972	20437	861	15547	4029	312
comp435789_c0_seq1	En	-	ANTP-NKL	✓	-	✓	-	813		lone	0	16	4	19	0	15	4	312	GGGCGATGGGAAGAACGGGGTGTGGCCCGCCTGGGTTTACTGTACCCGCTACTCTGACCGACCTTCATCAGGTCCAAGATCTCGTAAAATCCGTCGCAAGGAAACTGTGGCTCCCCCTTCAGCAGAGAAACGTCCAAGGATTGCGTTTACCAACGAACAATTGTCTTGCTTAAAACGAGAATTCGACGAGAATCGATATCTTACCGAAGAGCGAAGGGCACAGTTAGCACAGGAACTAGATCTAACTGACGCACAAGTTAAGATATGGTTTCAGAATAAAAGGGCAAAATTAAAGAAAACCACAGGAATGCGAAACCCACTCGCGATGTCACTCATGGCGCAAGGACTTTACAACCATTCTACCAACTCGAAAATGGAGTAATAAACACAATTGTTCTT…
comp209041_c0_seq1	Msx	-	ANTP-NKL	✓	-	✓	NK+	982 | .995 | 1.0	99.2333	lone	6	24	48	77	6	22	49	321	GTCCTCTTGGACCACAAGGTGTACCTTTGGGGTGGCCTCCTCATCTCGCAATGCCCTGGATGACGATACCTGGATATCCAAAACCTGATTCAAGTCCAGATAAAGGACCTGTGAGCCAGCAGAAAATTCAAGTTCAACTTCGAAAACACAAAACGAACAGGAAACCGCGTACTCCATTTACGACTCAGCAATTACTATCGCTGGAACGAAAATTCAAAGAAAAGCAATACCTATCCATAGCAGAACGCGCCGAATTTTCATCGCAGCTAAGTTTGACTGAAACACAGGTGAAAATTTGGTTTCAAAATCGGCGCGCCAAACAAAAGCGACTTCACGAAGCGGAGATAGAAAAACTGCGAATGTCCGCGCGACCTATGTTTCCACCTGTATTAGGACTTC…
comp293543_c0_seq1	Msxlx	-	ANTP-NKL	✓	-	✓	-	687		lone	0	10	1	10	0	9	1	312	TTGCTATTGTCATTCATAATGAGGTCCGCGGGCGAGTTCTTGTCCCGTCGCTCTCGTGCGCGTCGGTTCTGAAACCAGATTTTCACCCGTGTCTCTGTGAGGTTTAGCACAGCTGATAACTCGGCCACGTCGACGCTGCTGAGGTAGTGCGTCTGACGGAACTTGTTCTCGAGCACGCTCACCTGGTGCTGCGTGAATGGCACGCGCGGGTTCCGCCCCAACTTCCGCTTCCGACACGTCTCCTTCCGCTTGTATCGTGG
comp369545_c0_seq4	Spiro-Nk	-	ANTP-NKL	✓	-	X	NK+	X		lone	34	149	98	271	34	138	99	312	CTGGGGTATTGCGCCTGGATGTTGTATTTCCTTAATCACATACTTAAATGAACCTATTTCTAACCCCCCCAAAAAGACATTTCTGCATGAAACTCAAATGAGCCTATATGGCATATACAAATCAATACTGCCCTATAAGTTCGCTGCTATCATTTCTTTGTACAAAAACTACCCCAAGTATGTAATACATTATTATTCATAACGTTACTCCCAACCTCGGGGCAACCATGCGCAAAAAGTATGTGATGATTTTGTTGATTTTCTCATCACCAAAGATATTTGATTGGTCAATTTGGACATTGGTATTTTCAAACAAGATCACTACATATTAAAGAAAGCAGATCAGGTATCACCCGATAATTTGATTGTCATCTTAATGCATTGGGACAATAGGGACAA…
comp388279_c1_seq8	Nk1a	-	ANTP-NKL	✓	-	X	NK+	764 | .865 | .991	87.3333	c1 mix	298	387	499	1163	298	359	506	321
comp368072_c0_seq1	Nk1b	-	ANTP-NKL	✓	-	✓	NK+	764 | .865 | .991	87.3333	lone	26	42	88	154	26	39	89	321	CGTTTGGCGGAATTTATTCTCCAACGCCACGAGTTGTTCGTAAGTAAACGCGGTGCGCGCGCGCCGCGCTTTTCCAGCGGAAGTGTTTGGATCCATGTCGTCATCATCGTCATCAATGTCCTTGGTGACGTCACTGACGTCAATATCACAGTCTGGATCCAAAGCTAGGCGTGCTTGGATGGCATCATCGTTGTGGTTGTCATGGTGACTGTCACCGCGGAGAGGGGATCTGGAGCGCTCAACATCCGGGCTGGCGGCTGGGGCACATTCTTTGTCCTGGCCGCTAAGAATATCATCGATGGCGAAGGAGCGTATTCGCGATCGCTTTGTCGGCGGTGGCGCCACCGGAAGCTGGGCGGCGGGAGCGTCATGTGACATATGTGGCGGTGATTGTTGCAG…
comp388714_c0_seq1	Nk2.1a	-	ANTP-NKL	✓	✓	✓	NK+	252 | .381 | –	21.1	c0 isoforms	359	2464	1675	4344	359	2286	1699	312
comp379402_c1_seq1	Nk2.1b	-	ANTP-NKL	✓	✓	X	NK+	252 | .381 | –	21.1	lone	45	266	320	617	45	247	325	321	GCGATGGTTCTGAAACCATATCTTCACCTGGTTCGGTGTAAGGCCAATCATATTGGCTAAGTGTTCTCGCTCCGGCGCGGATAAGTACTTCTGCTGCTTAAAACGACGCTCGAGTTCATACACTTGTGCCTGGGAAAATAGTACCCTCCGTTTGCGGCGCTGGGAGAGTGGGAGCTGCATGCCTGGTCGTGATTGGTCGTACGGCGAGCCAAGCCCACCCATTTGTGATACCGACGATATATTCGGAGAGCCCAGTGACGTCATTGACGGCGAGTGGTAGGATGTTGGCGAGTTGACGAGGCGCGAAATGGAGTAGTTTGAGCCGGCGGTGGGGTATCCCCATCCGGTGGTGGGATTCGCAAAGTGCGCACTGATGTCCGCCGCTCCGCTGTTGTATTG…
comp372832_c0_seq4	Nk2.2b	-	ANTP-NKL	✓	X	✓	NK+	323 | – | .997	44	c0 consensus	14	264	50	310	14	245	51	312	AGAGAATAGACGGGGTTGCTGTATAAAATATTGTGCAACACAGCGGTGTCAACTCATTTTGATAAGCAGGTGCCACTTAATTTTGTAGGAGTGAGTCCTTGGTTTAGTGTATTCTTCTCAGTGGGTAGAGGAGTTTTACGTAGTCGTGGTACTTGAGAAAAAGTAAATATGGATGTCAATGAAGTTAAGAAAGAAGAAAGTTCAACCGAAATACGCCCGTACACAAGTGGATTTCACGTAAAAGACTTGATAAATGTTGACGACAGTAGTGAAATTGATTCACAACCCAAAAGCGAAATCACAGATGCAAAGGTGACAACACAAAACATTGCGAAAGAAAGAGAACCAGGAGAAATAACAAATACCGAAAAAAATATTGAAGTTTTGGAACATTTTAGA…
comp206639_c0_seq1	Nk5	-	ANTP-NKL	✓	✓	✓	NK+	656 | .872 | .970	83.2667	lone	0	37	8	42	0	34	8	312	CGGGAAGCGGGGAGGATGGATTAAACAAATCAAACTGCGAACGCAAGAAAAAGACCCGAACAGTGTTTTCCCGTAGTCAAATATTTCAGCTAGAAACTATGTTTGATATGAAGCGATATCTGTCAAGCTCTGAACGGGCTGGTCTTGCCAAGGCATTAAATATGACTGAAACCCAAGTGAAAATTTGGTTTCAAAACCGAAGAAATAAATGGAAGCGACAGATTGCTGCAGAAATGGAAGCGGCAAATATGAGCCAGGTTACTGGGCAGAGACTAATGCAGCTACCTTATATGTACTCACATGAAGAAATCAGTAGGGGCATTCGTTCTTCAAACATTCCCCTTTCTTCCCTTCCTCCCTCCACCCATCCTGTAGTCCCACCTTCTGTTCACCATTATT…
comp33859_c0_seq1	Nk6	-	ANTP-NKL	✓	✓	X	NK+	844 | .903 | 1.0	91.5667	lone	0	2	3	5	0	2	3	321	CGAATCTTCCGATTCTGAGTCTATTTGTTCTTCCTGTTTACGTTTAGCTGTCGCCATTTCCGCCGCATGCTTCTTGCGCCATTTTGTTCTTCTGTTTTGAAACCATACCTTAACCTGACTTTCTGTCATTCCCAGGGCATAGGCTAAACGTGCTCTTTCCGGACCCGCCAGATATTTCGTTTGTTCAAAGGTTTTCTCCAGTGCAAAG
comp283772_c0_seq1	Tlx A	-	ANTP-NKL	✓	-	✓	NK+	635 | .789 | .932	78.5333	lone	11	10	5	25	11	9	5	123	CAATAATATTCTAAAAAATTCTGAACAAATCGAAAGAATTAATAAAAATTCCTGAAAAGTTCTAAAACCATTGAAAAAGCACAAACCTCCACTTTGTACGCCTGTTTTAGAACCAGGTCTTAACCTGTGCGTCGGTCATCTTGAGCTGCTTGGCGAGCGCTGACCGCTCGGCCGACGCGAGGTACTTCTGGCGATGGAAGCGCTTCTCGAGCTCCATGATCTGCAGGCGCGTGAAGGACGTGCGCGGCTTCTTGCGTTTGGGCGGCGTGCGGTTCTGGTACGGGTGCCCGATGCGACGCGTTACTGCAAAATAATCATATATTGTTTTTTTTTATTATTTAA
comp371115_c2_seq3	Cers	-	CERS	✓	~	✓	-	694		c2 mix	55	175	820	1049	55	162	832	321			K&S is different in variable region where seq#s contradict each other, also has 6 bp insert at 3' of ORF
comp387248_c0_seq1	Cmp	2	CUT	✓	~	✓	-	260		c0 mix	393	918	432	1683	393	852	438	312			K&S has 6 AA insert relatative to this, at the beginning of the HD
comp38978_c0_seq1+comp90194_c0_seq1	Cux	-	CUT	✓	✓	X+✓	-	454		c0 mix + c0 mix	472	153	795	1420	472	142	806	231	>comp90194_c0_seq1 len=258 path=[23329192:0-257] CGTCTGAGATTCTACCAAAGTGAGTTAAAAGCCAATCGCAAGCGGCGGTGTAGCGTTGACCAGCAGGAGCGCTTCTCCGACTCGAACCTGAACAGCAGCGGTGGCTCTAGCAGCGGCAAGAAGGCGCGCGTCTTCTTCAACGAGGAACAGAAAGAGGTGCTGCGCATGACCTACAACAAGGACCCCTACCCGAGCCAGGCGAAGATCGAGGACCTGGCGGAAACGCTGGGCGTAGGCACCAAGACGATTGTCAACTGG		Support for merging: K&S
comp379379_c1_seq1	Onecut	-	CUT	✓	✓	✓	-	643		c1 consensus	12	26	181	220	12	24	184	321	GCCGAAATAGCGAATCGCCTCCAAATGTCAGTGGTGGATATACATTCATGCAAAATCCAGGAAATATAAGTGTGGATATGAACGCTTACAATATGTACACAAACAAGATGGGGACACCCGTGAGCCATAATATGAGTCAACACATGGGTAACGGTATTTCATCCGCCCATATGATGAACACTGCGGTCACAAATGGATACGCACCAATGAACCAAAACGCTATTCCGTATCAAGCGTATAGTCAGAATGATATGCATTCACACAAAGAAGACAATAAACCAGTGATTTCACATAATACCATTGCAGCGTATGACCCATATCGTGGAAATTTGTCGCACATGGGAATGGGCCCTGCTCCCCCAGCGGATCGTTTACATTCTCCCAACGCTATGATGGGAA…		Differences in 3' UTR
comp389404_c0_seq1	Hmbox	-	HNF	✓	~	✓	-	-		c0 mix	907	3510	2250	6446	907	3257	2282	312			Couple of SNPs different from K&S. Removed HD40 to improve alignment
comp377965_c0_seq1	Isl	-	LIM	✓	✓	✓	-	868		c0 mix	22	330	156	486	22	306	158	312
comp389204_c1_seq2	Lhx1/5	-	LIM	✓	✓	✓	-	488		c1 mix	2460	1968	3137	7468	2460	1826	3182	231			some differences at 3' end of ORF
comp374952_c0_seq2	Lhx2/9 B	-	LIM	✓	-	X	-	475		lone	31	99	142	267	31	92	144	321	GCTAAGCAGCTATAGTATTGTTAGCATAGCTGCTAAGTTACTCGTTGTGTAACCAGTAACTAAGTAGCCAAAACGTGGCCCTATAACCGTCTTTCGTAAAAACCGATATACGCTTGATATCTAGACGTTCATGATCTTGCACGAATACTCCCTTTCACTTTCAATTTCACTTTTAAAGGAACTTGTGCCAATTCTAACTTTCAAAGAGTTTTTTAACATAACAATCTCTAATGAACTGATGAGAGGTGCATATAGAATAGTAACATATCTTATTAGTTTAATCATTAATAGTGAGAAGAATAATGCACTAAGCGTATGTGTGTGTTTTTTTAATAAATGTGTGAGTTTTATTGCACTTCTATTACACTCTTCTTTATGTTCATAAAATAATCAAAATAC…	SYFSLNQNPDAKDLKQLAQKTGLTKRVLQVWFQNARAKYRRNLLKQEQGGGGGGGGAGTPSGASRHDSSTGLDDSPGNQSPDPSETSFSELHDDLSQSPRPMTTMEPPNSCHGNGGLESNGGGGGVGNGPNTAGNILDMHGGGVSEMERNMIGAHPGVGDNGHRPHQSHHLHPPPPPHGIMGQHPGHGGHIGSSFTSLQLPPTSNHGMGGGFGNHQGSTLTELFSSTINAIN*
comp383895_c0_seq1	Lhx2/9 A2	-	LIM	✓	~	✓	-	475		lone	198	684	746	1590	198	635	757	321	TTTTTGAGCAAATAGATTTTTATTCAGTGATTTTATTCATAACAACATTTCACTTATTGTTAGCACAAAACTGACTACAACAAAATATCCATCAACGATATTCAAACAAATTAACGCACTATACTGCATACATTCATATATTATTCATTTCACATGTTCAGTACGCGCTTATTGAAAAATGAAATTACTCCAAAATTTGAACATCAAATCGCAACACATAGTGTAGTTAGTTGATAAAAGCCCCTTTATCTTTATTTTTGCACCAGTACAAAGATTTTCAATGACAAAATAAAGAGAAGAAATTTTGCTGATATTATCATTTAAACGATGAGGAAACAATATAAACATATCCTTTATTTGTTCTTAATTCAACTGTCGAAAAATTTTCTCATTTTCGTT…		Allele + Isoform of K&S Lhx2/9? - different N terminus (13bp deletion relative to K&S), 1 aa different in HD, otherwise identical
comp372510_c1_seq2	Lmx	-	LIM	✓	-	✓	-	702		c1 mix	0	53	65	115	0	49	66	321
comp276818_c0_seq2	Lopx	-	NEW	✓	-	✓	PRD	(933 | .973 | 1.0)	96.8667	c0 mix	17	53	21	87	17	49	21	312
comp377051_c0_seq3	Pou2	-	POU	✓	✓	✓	-	298		c0 mix	185	312	689	1173	185	289	699	321
comp374719_c0_seq3	Pou3	-	POU	✓	✓	✓	-	218		c0 consensus	90	83	176	346	90	77	179	231	TGAAGGGTAGATACAAATACGCACATCTGCGCGTGTTCATGCGTCCGAGCATGCGCCATATTTAACGCAGTCTTTTCTGCGATTTTTCGGAACAGCTTAGCAATGTCCTTATGCGAAGCGATCGCGCGGACTGATGTGCTTCAAAAAGCACGCTGCATACAAGCGTATAATCAGGACCCAGTTCCGTAGGTTGAAATGTCTTGAGCATAGCATCATTCGCTATTGCAGTAGTCTGTTGGCGAATGGTGAGCAGATAGTGGCGATGTCTGATGATGGTAGCTGGCGATCGTTGGTAATTGGGGATGTTGGACTACTGACTGAAATGACGATGTGGGTGGGGGATGGTGTGATGGCGGAACTGAGTTGGCGAGTAACGGCTGCATATGGTGTGGCGCACCC…		Few SNPs
comp331060_c3_seq1	Pou4 A	-	POU	✓	-	✓	-	342		lone	0	28	2	28	0	26	2	312	CCCCGCATGCGCATACGGCTCAGTTATATCACAATGCATATTCAACTCCTCATTCTTCGATGGCAACTATTAACCACAGTAGTATGATGACAAATTCGCCACCTAGTCAGCCTCTGGCATCGCCCACTACAGTAGATTGTCATAATCCGTTGAGTATCATGACTGCAAATATCAATAACAATAGTGTATCGCAACAACATCATCAAGCAAACGCAAGCTCGCTGTCTCCAAATACCACTACTTCTCTCACGCCTCACCCAGATATGGGCGAAAGTGACCCAAGGGAACTGGAGGCTTTTGCCGAGCACTTTAAACAACGCCGGATAAAATTAGGTGTGACACAAGCCGACGTGGGCACTGCACTCGGAAAGCTCAAAATCCCCGGGGTGGGTTCCCTAA…	MATINHSSMMTNSPPSQPLASPTTVDCHNPLSIMTANINNNSVSQQHHQANASSLSPNTTTSLTPHPDMGESDPRELEAFAEHFKQRRIKLGVTQADVGTALGKLKIPGVGSLSQSTICRFESLTLSHNNMIALKPVLQTWLENAEAAARQSKAQAEAFCLSDKKRKRTSIAAPEKRSLEAYFAIQPRPSGEKIAQIAEKLDLKKNVVRVWFCNQRQKQKRMKFSANVQGQHSPLPTH*
comp384599_c0_seq1	Pou4 B	-	POU	✓	-	✓	-	280		lone	285	630	584	1462	285	585	592	321	GTAAAAGCTTGTGCCGAGAAAATAAAGGCAAAGTACCAGCAGAATTATATGCACATATTGTGAAACTTGGCCATATTTACTGTCTCATAACGAGCTTGTTTGTGAATAAGCTTTGCATAGAACAGAGAGGGTTTCTGAATACAACCCCTTGTCAGCACTCCACCCCATTTCGAGGCTTGAGCCCCATTTCCAGGCTCAGCGTACATTAAGCAACTTGGCAGCATCTACTTAACTACATACAACTCCTGAAACTTTTATCAAACGCTAAAACTCTACCGAGGAGCACAGAGGAAATCTACTTAGTTTATTAATATTTTTATTATTAAAACTTGGAACAAATTTAGTCAACGTCAACAGGAACCAAAATGCAGATGGATATGCGGGCACACAATATGTCTT…	MQMDMRAHNMSSYPGIYHQSSMYGTSDDPLLARAEAAAMSDLGKTSGYHLSYLKHDSIYGPSDLSVHHNNNRHPQLPLHGFGAGESMLDQLTAVSMPLSGFTPEQTSAMSISSQAHTAQMYNPAHYNMSQHGGMGMASQMTSQMCSPAAAAAMGMSGQMSPHGVPHPSHHDLECDPRELEAFAEHFKQRRIKLGVTQADVGSALGKLKIPGVGSLSQSTICRFESLTLSHNNMIALKPVLQTWLEDAETAAKEARAHEETLAQNDKKKKRTSITAAEKRSLEAYFAIQPRPSGEKISKIAEQLGLKKSVVRVWFCNQRQKQKRMKFSSVTIQGPQVSLGR*	311
comp337826_c0_seq1	Pou6	-	POU	✓	?	X	-	467		lone	14	5	16	35	14	5	16	231	CCCGCCAGGCCTTGCACGTTACTAACAGTCACAGTGGAGGGTGAGAAAGCGGTGAACGTCTCCTGCGCTTTCAGTTTCTTGATAGTGTTTTTCAGCGCTTGGCGTTTGTTGCAAAACCAAACGCGAATCACTTCTCGGTCGTAATTCAACTTTTCCGACAGATCAGTCATTTCAGCTCCAGTGGGATGTGTATTATTTTCGAAATGCTCATTCAGTAGTTCCAGCGCTTGCGGCGTAA	TPQALELLNEHFENNTHPTGAEMTDLSEKLNYDREVIRVWFCNKRQALKNTIKKLKAQETFTAFSPSTVTVSNVQGLA	3 SNPs over 29bp overlap with K&S
comp110811_c0_seq1	PRD-VIII	-	PRD	✓	-	✓	PRD	(86 | .182 | .600)	28.9333	lone	0	20	0	19	0	19	0	212	GAATCCGACATCGAAAACACCCCACGACAAAGCAAATCCTTCCTCAGTGGTCCTCCAAGAAACCGCCGTCGTCGCGATCGAACCCAATTCAGTGCCTCGGATCTCACGAAACTAGAGGAGTATTTTCTGATTGATCGCTATCCGGACATTTTCGCTCGTGAACAACTAGCTGATCAACTGAATGTTTCCGAGGATAGAATACAAGTATGGTTTCAAAATCGCCGTTCAAAACTACGCAGACGCAATGCTAACCGCCCGCCACCACTCGATCTTCCTAAGCATATCATGTCCACACACGAAACACATACGTCCACTGCACCAGCTTCGATAAAGGTGACACCGTATGGCGCTATGATAAATCTCGGATATGCTGTTTTTCCAAATATCTTTCCGAGCTTT…
comp352614_c0_seq1	Gsc	-	PRD	✓	✓	✓	PRD	909 | .968 | .995	95.7333	lone	27	136	66	220	27	126	67	312	ATAAAATATCTGTTCGATGGAGATTTCTAATGAGCTTGACTTGCTGATGACCTAATTAAAATATCATATTTCTACAACAAAAAGTACTGTTTTATTCATTGGAAATTACACGATATTTTATATACTAGTTACGTTTGTAGATGAAAAAATGCCGTTTCCGATAATCTAAATTGATAGAAATGGTTTCAAGTGAAATGAATCAGAACACGTTTTGAACTTTGTACGCTAAGTTGAATTTCCCGAAGCTAAATTTTCTCTCCAAGCTAGAAAGAAGATGAGGGGCATTTTTCTATTTTTCTAATTTTCGTCACCCTTCGACTATGATAAATTTCATTTGTAACAGTAACATACATTCACTTGATATAGTAATCAGCAATTTATAAATACAACCAAAGGGTA…
comp292134_c0_seq1	Hbn	-	PRD	X	✓	X	PRD	800 | .595 | .949	78.1333	lone	0	56	6	58	0	52	6	312	ATGGAAAAGAGCATTTCCGAATGCCATATACCATCCACTAAATAAAATATGATTAGTTATAATGAACTCATAGCAATTATCAGATACTTGTATCTTTTATTAGCCATCAAACAATCTTATATCCTTTAATACTTTGTGGTTCGGTTTCAGTAAAATTACCAACATCATCTAAACATTATCTAAACAATTCATGAGTAACTTTCATGTTAACTTCAACAAATTCGATTTTTACCAAGCATTTTCTTAAATCTATGGAGTTTCAACCTCTCGTTGTGACATTTCATACGAAGAAAACTCTTTAGCTTTTGTACGCAATGAGTCAATACTAGATTTTCGCATGTCGATTGATCCATTTTCACGCGATACCTCATTGGCATTAGCAATAAGTGCTGCCGTAAA…
comp360328_c0_seq1	Otp B	-	PRD	✓	-	✓	PRD	943 | .954 | .999	96.5333	lone	51	95	110	251	51	88	112	321
comp369769_c0_seq1	Otp A	-	PRD	✓	✓	✓	PRD	943 | .954 | .999	96.5333	lone	44	180	96	308	44	167	97	312
comp381416_c0_seq1	Otx A	-	PRD	✓	✓	✓	PRD	– | .841 | .854	56.5	c0 mix	28	355	156	515	28	329	158	312
comp381144_c0_seq5	Otx B	-	PRD	✓	-	✓	PRD	– | .841 | .854	56.5	c0 mix	2	73	29	99	2	68	29	312
comp375893_c0_seq1	Pax4/6 A	-	PRD	✓	-	✓	PRD	936 | .963 | 1.0	96.6333	lone	127	152	175	446	127	141	178	321
comp388122_c0_seq6	Pax4/6 B	-	PRD	✓	-	✓	PRD	936 | .963 | 1.0	96.6333	c0 mix	1057	8738	5409	14651	1057	8107	5487	312
comp371834_c0_seq4	Prrx	-	PRD	✓	-	✓	PRD	745 | .858 | .994	86.5667	c0 mix	149	76	151	373	149	71	153	231
comp268584_c0_seq1+comp99789_c0_seq1	Shox	-	PRD	✓	-	X+X -> ✓	PRD	793 | .934 | .998	90.8333	lone + lone	0	17	5	21	0	16	5	312	>comp268584_c0_seq1 len=204 path=[86740490:0-121 86741712:122-143 86741851:144-203] AAGAAATTGGGGCTGTCAGAGGCCAGAGTGCAGGTTTGGTTTCAAAATAGAAGGGCAAAGTGCAGAAAACAGGAAAATCAAATACACAAAGGCATTATCGTGGACAGTCCGTCGGCAGAAGGGTGCCGTGTAGCGCCGTACGTAAACCTCCCGTCACTACGCATGGCTTTCGACCGATTTCAAATGGACAACATCAGCCATATT >comp99789_c0_seq1 len=243 path=[25054220:0-242] tgacagccccaatttcttgctgatctcctctcgcatgtaggcatcaggatagtgcgtctcc…		Model
comp276729_c0_seq1	Vsx B	-	PRD	✓	-	X	PRD	815 | .844 | 1.0	88.6333	lone	10	7	2	18	10	6	2	123
comp343689_c0_seq1	Six1/2	-	SINE	✓	✓	✓	-	-		lone	3069	22803	15310	39756	3069	21156	15531	312
comp273835_c1_seq1	Six3/6 (B)	-	SINE	✓	X	✓	-	583		lone	0	7	8	14	0	6	8	321	CGTCGACAAATACCGCGTACGCAAGAAGTACCCACTACCACGCACTATCTGGGATGGCGAACAGAAGAGCCATTGTTTTAAGGAAAAGACGAGGAATCTCCTTCGCGAATGGTACCTACAAGATCCCTATCCTAATCCAACACGAAAACGAGAGCTGGCAAATCTAACAAATTTGAATCCAACGCAAGTGGGCAACTGGTTCAAGAATAGAAGGCAACGGGACAGGGCGG	VDKYRVRKKYPLPRTIWDGEQKSHCFKEKTRNLLREWYLQDPYPNPTRKRELANLTNLNPTQVGNWFKNRRQRDRA
comp390321_c1_seq2	Six4/5	-	SINE	✓	-	X	-	339		c1 mix	368	1611	6627	8586	368	1495	6723	321		MNSEMITKLGELKDIMDPGTGSVAEICNSVVPVISSNGNQESIQSNNAQPFLDTISGNNAEMIQNDIVKDVQKDKQTEDGNQGVCQNLDTENLGDSQEDKDGKNLTFSPEQVACVCEALTQSGNIDRLARFLWSLPPNELLRGSEAVLKARATVAFHRSNFRELYAIMESHNFDGANHNVLQQMWYKAHYMEAEKIRGRPLGAVDKYRIRRKYPLPKTIWDGEETVYCFKEKSRQALKECYKQNRYPTPDEKRALAKKTGLTLTQVSNWFKNRRQRDRTPHQQQQACRTPMPLLGDENHHMGHHFAPHPQHHPGAGFHNMNMGLNHFNMGGHYMTHHDKYNFHCPPKMDDPQTLNLVKSETIGPPYFYSSMDTLPVTSTL*
comp384181_c0_seq2	Irx A	-	TALE	✓	X	✓	TALE	417 | .597 | .941	65.1667	c0 mix	182	368	425	954	182	341	431	321
comp355714_c0_seq1	Meis B	-	TALE	✓	-	✓	TALE	579 | .935 | .871	79.5	c0 mix	71	84	183	335	71	78	186	321
comp386352_c0_seq1	Meis A	-	TALE	✓	✓	✓	TALE	579 | .935 | .871	79.5	lone	1001	2863	1222	4897	1001	2656	1240	312	GTTCTTATAAACGTTTATTATTTTCTTTGCTTAATTTAAAACACAACATTTTACCTTTATCAAATACGACGAGTTTGTAAAAAAAGAACGCGAAAAATGTGAGACATGCATTTATTACGTTTAACGTATCAACATATATAATTGGACGGACACTCCTTTAATTGTTTCTTAACAGTCGCAGTGCACTTTTATGTTAATACATTACTGTCATTTACCACGCGGAATGTTAGCAAAGCCATACTTTTATTTACCAAACTCCAAAACGAAAAGAAACAATCATTTCTTAAAGTATATACTCTTCTTTGCATTCTATTCAAACATGATTTGATATTAAAACAACTTTTGTAAATGAGCTAAGAACTTATCAAAAGATACAGCTTGAATTAAATCTTAAACAAA…
comp388617_c0_seq4	Mkx A	-	TALE	✓	✓	X	TALE	739 | .745 | .845	77.6333	c0 mix	2617	2420	3467	8379	2617	2245	3517	231
comp387177_c0_seq11	TALE-I A	-	TALE	✓	-	X	TALE	729 | .919 | .999	88.2333	lone	3	12	51	66	3	11	52	321	GGACAACCCGTACCCGAACGACGACGAGAAGGAGATGCTCATCAGCAAGACCAAGCTCACCATCAACCAGATCAACTACTGGTTCACCAACGCGCGCCGTCGCATCCTGCCCAAGTGGGCCCTGCAGCGCTACATGGAGCAGCAGCAGCACAGTCCGTTTGGTCCACGCCTCACACCCATGTAGCCGCTTCTATAAAAAGATGGATAGTGTCGCTATTTTTATATCTATGGATTGGTTGGCTATTTATAAATTTAAGGGGCTATTTATAGATCGTGTTTCTAATTATAGATCTAGTTGCTATTTAAAGATGGTGTGCCTATCGAGTGTCTCGTTATACCGGGTAGGTTGTATGTCTTTGTATGGATCATCCGTTGATTTATATATCGTATGCGACAGTG…		NODE_659950
comp329057_c0_seq1	TALE-I B	-	TALE	✓	-	✓	TALE	729 | .919 | .999	88.2333	lone	14	4	94	113	14	4	95	231	GGCCGGGCATGGGGATGGAAGGAAAGCCCCCACCCCCGACGCTGCGGGGTAAAAACGGCGAGCGGCTGCGCCCTCCGCCCGAAGGATTAATGCAGCAGATTATCAGTGACCGCTCCAGTGCTTTCCGCTCGCACCCGTTGTTTCCGCTATTACGTGATCTCATTATTGCCGATATGAACTTCAACACGCCCTCATTTCCATTCCAACTCATCGCTAACTTGCCCGTGGATTTCGAGAAATTGCTGCAGAACTATTTGAACCGAAACCCACCCTCGCGGAACCAGCAAGTGAATCCCGGCGTGGAGGGGGTCATTATGGATGCATTGAAGTACGCTCATCAGTCGCTCATTGAAAAGATTCAGGTGAAGAAGCAGGCAGTGGGATACCAGGATACACCCA…
comp371011_c0_seq6+comp383856_c0_seq11	Pbx A	-	TALE	✓	✓	X+X -> ✓	TALE	623 | .815 | .551	66.3	lone + lone	4	2	18	24	4	2	18	231			Support for merging: K&S
comp376160_c0_seq4	Pknox	-	TALE	✓	~	✓	TALE	– | .551 | –	18.3667	c0 mix	95	259	501	843	95	240	508	321
comp382165_c0_seq1	Tgif A	-	TALE	✓	✓	X	TALE	690 | .940 | 1.0	87.6667	lone	7	47	130	183	7	44	132	321	GACAATCAGGCACCATATGAGATTAAAATATAAATGAATACGTTTGGACAGGAAAAGACCACATAGGACCGCATAGAACTACACAGTATTTTCCTAAACAGAATAGACCGAACCCGACCGAGCCCAAGGCCAGACCGATACACCCCTACTTATAATTATTGCTGCCTATTCGGAAGCAACTATATCAAGCTTGAAATAATAATATTGTTTTCTATCATTGCATAGATTTTAATGTCAGTCCTCAATCTAAAATAAAAACATAAATCTATATATTGTCTAATTCTATAATAATCATGAGCTGACAAACAATCTGAATATATATGTACAATATCAAAAACACTACGGAATGAAACAGATGCCTTATCACTAGGCTATAGCCTACAATGTACAGCTAAAACA…
comp327592_c1_seq1	TALE-XIII A	-	TALE	✓	-	✓	TALE	– | – | .703	23.4333	lone	13	0	6	19	13	0	6	132	GGGGTGTGAAGTGTTACAGAGGACACGGATTCGGCTAGAGATTGCATTGAACTCTCGTCGTGTTGGTCAAAACTGGAATCCACGCTCATTCTTTTCTGACTAGTGCGCCTATTATACTGAGGGCTATTGGCATCCCACGTGACTGTGCCCCCTTTCTTCATTTTCGTACGGTAGTTTTGGAACCATGTTTTGACTCTTCTCTTATCTAGCCCGGTCTTTTCACACAGCATTTTATAATCTTCTGGTCCCGGGAATGGACACTCCTTATGAAGTTCGAACCAATCGAGCATAATCTGCTTGGTAATCTCTGAATAGTAGTGTCTTTTCTTCCTCGCTGATCCATCTTCGGACTCTGCTATTGAACTCCGCCG
comp349532_c1_seq1	TALE-XIII B	-	TALE	✓	-	X	TALE	– | – | .703	23.4333	lone	6	0	9	15	6	0	9	231	TTTACGTTGTTTTTCAGTGGTATCCGTATGCTCATTGTCATCACTTTCCGCTGCGCTTTCAACACTTTGTCGCTTGGTATTCTTGTCCTGAAGAACGGCATTCCATGGTGTGAACGATTCACCCTTTTTCTTCATTTTCTGTCGGTAATTCTGGAACCATACAGATAGGCTTCGTTCACTAAACCCTGTTTTTTCACTCAGCATTTTCTTGTCCTCAGGGGTTGGAAAAGGTTTCTGTCTATGTTCTTCAAACCATTCCTTGAGAATTTGAATTGCCTCATCTGTGACACTAGT
comp379487_c0_seq4	TALE-X A	-	TALE	✓	-	✓	TALE	418 | – | .936	45.1333	c0 mix	3306	1879	715	5774	3306	1743	725	123
comp39911_c0_seq1	TALE-X B	-	TALE	✓	-	✓	TALE	418 | – | .936	45.1333	lone	3	3	1	7	3	3	1	113
comp79975_c0_seq1	Zfhx	2	ZF	✓	-	X	-	676		lone	6	0	6	12	6	0	6	131
comp406040_c0_seq1	Zfhx	3	ZF	✓	-	✓	-	686		lone	0	0	14	14	0	0	14	221
comp388623_c0_seq3	Zfhx	4	ZF	✓	-	X	-			c0 consensus	1236	2046	1458	4613	1236	1898	1479	312	GAAAGGTCAATACCGTGCCCATCAACAAATCATTCATAAGCGCTGTCCATTCTGTCGAGCGCTGTTCCGCGCCAAATCGGCACTGGAGTCTCACCTGGCAACTAAGCATCCTGAAGATATGGCACGTGCTCAGATCAACGTAGACGCCATTCCCGACGAGCCTCTTGATGCACTAGGTGGCCCAAACCCAAGCAGTAATCCGGGTACGCCAACACCTCCACAGATACCGGGATTGGACATGGCGAAGTTGATGAATCCCTTTAATTTACCGAATCCGATAATGCCGCCTGGTTTATTTTCCCCACCAGGGGGTCTACCTGCACCACAGATGGCTGGTTCGATGCAGGACAATATGAAGGAACTGTTTGAAGCTTACCAAAAACAATTCATGGGCGAGGC…
					25

## Sheet: HOX-PARAHOX
Species		Identification		Sequence details
Code	Full	Name	Group	Primary	Secondary
Pd	Platynereis dumerilii	Nk1	ANTP-NKL	tr|Q2WBY0|Q2WBY0_PLADU_Nk1_protein_OS=Platynereis_dumerilii_GN=nk1_PE=2_SV=1
Sl	Spirobranchus lamarcki	Antp	Hox6-8	comp366526_c0_seq2/NODE_1021697
Nv	Nematostella vectensis	Anthox9	Anterior	ACT36593.1_Anthox9,_partial_[Nematostella_vectensis]
Nv	Nematostella vectensis	Anthx1a	Med/post	ACT36586.1_Anthox1a,_partial_[Nematostella_vectensis]
Nv	Nematostella vectensis	Anthox1	Med/post	AF020953+DQ206287+AF020954_Nematostella_vectensis_anthox1
Sl	Spirobranchus lamarcki	lab	Hox1	NODE_1305075_length_3358_cov_7.692972_-1
Ct	Capitella teleta	lab	Hox1	gi|165873655|gb|ABY67952.1|_labial_hox_protein_[Capitella_teleta]
Pd	Platynereis dumerilii	lab	Hox1	tr|Q8I7A4|Q8I7A4_PLADU_Homeobox_protein_OS=Platynereis_dumerilii_GN=hox1_PE=2_SV=1
Av	Alitta virens	lab	Hox1	gi|63103214|gb|AAD46166.2|AF151663_1_labial_homeobox_protein,_partial_[Alitta_virens]
Hr	Helobdella robusta	labA	Hox1	Helobdella-labialA_(76525_not_170478)
Hr	Helobdella robusta	labB	Hox1	Helobdella-labialB_(127632)
Cg	Crassostrea gigas	lab	Hox1	EKC32705.1_Homeobox_protein_Hox-A1_[Crassostrea_gigas]
La	Lingula anatina	lab	Hox1	XP_013399142.1_PREDICTED:_homeobox_protein_Hox-A1-like_isoform_X1_[Lingula_anatina]
Tt	Terebratalia transversa	lab	Hox1	ANO46583.1_labial_homeobox_protein_[Terebratalia_transversa]
Ob	Octopus bimaculoides	lab	Hox1	Ocbimv22030263m_Hox1_Octopus_bimaculoides
Es	Euprymna scolopes	lab	Hox1	Esc_lab
Lg	Lottia gigantea	lab	Hox1	jgi|Lotgi1|100648|gw1.12.670.1
Bf	Branchiostoma floridae	Hox1	Hox1	BAA78620.2_AmphiHox1_[Branchiostoma_floridae]
Sk	Saccoglossus kowalevskii	Hox1	Hox1	AAP79296.1_hox1_[Saccoglossus_kowalevskii]
Sp	Strongylocentrotus purpuratus	Hox1	Hox1	NP_999725.1_homeobox_protein_HB1_[Strongylocentrotus_purpuratus]_Hox1
Nv	Nematostella vectensis	Anthox6	Hox1-like	AAD39348.1_hox6_protein,_partial_[Nematostella_vectensis]
Nv	Nematostella vectensis	Anthx6a	Anterior	ACT36587.1_Anthox6a_[Nematostella_vectensis]
Sl	Spirobranchus lamarcki	pb	Hox2	NODE_104376_length_2448_cov_5.195261_+3
Ct	Capitella teleta	pb	Hox2	gi|165873657|gb|ABY67953.1|_proboscipedia_hox_protein,_partial_[Capitella_teleta]
Pd	Platynereis dumerilii	pb	Hox2	gi|86560760|gb|ABD04661.1|_Hox2_homeobox_protein,_partial_[Platynereis_dumerilii]
Av	Alitta virens	pb	Hox2	gi|63103212|gb|AAD46167.2|AF151664_1_probiscipedia_homeobox_protein,_partial_[Alitta_virens]
Cg	Crassostrea gigas	pb	Hox2	EKC32708.1_Homeobox_protein_Hox-A2_[Crassostrea_gigas]
Lg	Lottia gigantea	pb	Hox2	jgi|Lotgi1|110623|e_gw1.12.69.1
La	Lingula anatina	pb	Hox2	XP_013399151.1_PREDICTED:_uncharacterized_protein_LOC106165492_isoform_X1_[Lingula_anatina]
Tt	Terebratalia transversa	pb	Hox2	ANO46584.1_proboscipedia_homeobox_protein_[Terebratalia_transversa]
Bf	Branchiostoma floridae	Hox2	Hox2	BAA78621.1_AmphiHox2_[Branchiostoma_floridae]
Sk	Saccoglossus kowalevskii	Hox2	Hox2	ABK00018.1_hox_2_[Saccoglossus_kowalevskii]
Sp	Strongylocentrotus purpuratus	Hox2	Hox2	SPU_012252-tr_Hox2
Sl	Spirobranchus lamarcki	Hox3	Hox3	NODE_2185155_length_5111_cov_5.401683_-1
Ct	Capitella teleta	Hox3	Hox3	gi|165873659|gb|ABY67954.1|_hox3_protein_[Capitella_teleta]
Pd	Platynereis dumerilii	Hox3	Hox3	gi|86560750|gb|ABD04656.1|+g_sc_V2_121507|_Hox3_[Platynereis_dumerilii]
Av	Alitta virens	Hox3	Hox3	gi|5669117|gb|AAD46168.1|AF151665_1_Hox3_homeobox_protein,_partial_[Alitta_virens]
Cg	Crassostrea gigas	Hox3	Hox3	EKC32709.1_Homeobox_protein_HOX3_[Crassostrea_gigas]
Lg	Lottia gigantea	Hox3	Hox3	jgi|Lotgi1|56601|gw1.12.35.1
Es	Euprymna scolopes	Hox3	Hox3	Esc_Hox3
La	Lingula anatina	Hox3	Hox3	XP_013399159.1_PREDICTED:_homeobox_protein_Hox-A3-like_isoform_X1_[Lingula_anatina]
Tt	Terebratalia transversa	Hox3	Hox3	ANQ38676.1_Hox3_homeobox_protein_[Terebratalia_transversa]
Bf	Branchiostoma floridae	Hox3	Hox3	CAA48180.1_Amphihox3_[Branchiostoma_floridae]
Sk	Saccoglossus kowalevskii	Hox3	Hox3	AAP79286.1_hox_3_[Saccoglossus_kowalevskii]
Sp	Strongylocentrotus purpuratus	Hox3	Hox3	SPU_027568-tr_Hox3
Sl	Spirobranchus lamarcki	Dfd	Hox4	NODE_407738_length_625_cov_11.766400_-2
Ct	Capitella teleta	Dfd	Hox4	gi|165873661|gb|ABY67955.1|_deformed_hox_protein_[Capitella_teleta]
Av	Alitta virens	Dfd	Hox4	gi|63103210|gb|AAD46169.2|AF151666_1_deformed_homeobox_protein,_partial_[Alitta_virens]
Hr	Helobdella robusta	DfdA	Hox4	Helobdella-DfdA_(91666)
Hr	Helobdella robusta	DfdB	Hox4	Helobdella-DfdB_(76537)
Pd	Platynereis dumerilii	Dfd	Hox4	gi|86560754|gb|ABD04658.1|+scaffold197850|_Hox4_[Platynereis_dumerilii]
La	Lingula anatina	Dfd	Hox4	XP_013399163.1_PREDICTED:_homeobox_protein_Hox-C4a-like_isoform_X1_[Lingula_anatina]_XP_013386748.1_PREDICTED:_homeobox_protein_Hox-C4a-like_isoform_X1_[Lingula_anatina]
Tt	Terebratalia transversa	Dfd	Hox4	ANO46572.1_deformed_homeobox_protein_[Terebratalia_transversa]
Cg	Crassostrea gigas	Dfd	Hox4	EKC32713.1_Homeobox_protein_Hox-B4a_[Crassostrea_gigas]
Lg	Lottia gigantea	Dfd	Hox4	jgi|Lotgi1|110972|e_gw1.12.439.1
Es	Euprymna scolopes	Dfd	Hox4	Esc_Dfd
Bf	Branchiostoma floridae	Hox4	Hox4	BAA78622.1_AmphiHox4_[Branchiostoma_floridae]
Sk	Saccoglossus kowalevskii	Hox4	Hox4	AAP79297.1_hox4_[Saccoglossus_kowalevskii]
Sl	Spirobranchus lamarcki	Scr	Hox5	NODE_2197135_length_1034_cov_8.913926
Ct	Capitella teleta	Scr	Hox5	gi|165873663|gb|ABY67956.1|_sex_combs_reduced_hox_protein_[Capitella_teleta]
Pd	Platynereis dumerilii	Scr	Hox5	lcl|g_c139480_P.du_Hox5
Av	Alitta virens	Scr	Hox5	gi|5669121|gb|AAD46170.1|AF151667_1_sex_combs_reduced_homeobox_protein,_partial_[Alitta_virens]
Hr	Helobdella robusta	ScrA	Hox5	Helobdella-ScrA_(90841)
Hr	Helobdella robusta	ScrB	Hox5	Helobdella-ScrB_(126217)
Hr	Helobdella robusta	ScrC	Hox5	Helobdella-ScrC_(88194)
Cg	Crassostrea gigas	Scr	Hox5	CGI_scaffold801:482925-483164+_Hox5
Lg	Lottia gigantea	Scr	Hox5	jgi|Lotgi1|86927|gw1.12.429.1
Es	Euprymna scolopes	Scr	Hox5	Esc_Scr
Ob	Octopus bimaculoides	Scr	Hox5	Ocbimv22018468m_Scr_Hox5_Octopus_bimaculoides
La	Lingula anatina	Scr	Hox5	AAD45589.1_sex_combs_reduced_homeodomain_protein,_partial_[Lingula_anatina]
Tt	Terebratalia transversa	Scr	Hox5	ANO46573.1_sex_combs_reduced_homeobox_protein_[Terebratalia_transversa]
Bf	Branchiostoma floridae	Hox5	Hox5	XP_002612715.1_hypothetical_protein_BRAFLDRAFT_229261,_partial_[Branchiostoma_floridae]
Sk	Saccoglossus kowalevskii	Hox5	Hox5	ABK00019.1_hox_5_[Saccoglossus_kowalevskii]
Sp	Strongylocentrotus purpuratus	Hox5	Hox5	SPU_005169-tr_Hox5
Nv	Nematostella vectensis	Anthox7	Anterior	ACT36588.1_Anthox7,_partial_[Nematostella_vectensis]
Nv	Nematostella vectensis	Ahx8/8a	Anterior	ACT36589.1_Anthox8b,_partial_[Nematostella_vectensis]
Bf	Branchiostoma floridae	Hox6	Medial	ABX39490.1_AmphiHox6_[Branchiostoma_floridae]
Sk	Saccoglossus kowalevskii	Hox6	Medial	ABK00020.1_hox_6_[Saccoglossus_kowalevskii]
Sp	Strongylocentrotus purpuratus	Hox6	Medial	SPU_005171-tr_Hox6
Bf	Branchiostoma floridae	Hox7	Medial	ABX39491.1_AmphiHox7_[Branchiostoma_floridae]
Sk	Saccoglossus kowalevskii	Hox7	Medial	AAP79287.2_hox_7_[Saccoglossus_kowalevskii]
Sp	Strongylocentrotus purpuratus	Hox7	Medial	BAA12813.1_homeobox_[Strongylocentrotus_purpuratus]_Hox7
Bf	Branchiostoma floridae	Hox8	Medial	ABX39492.1_AmphiHox8_[Branchiostoma_floridae]
Sp	Strongylocentrotus purpuratus	Hox8	Medial	SPU_021309-tr_Hox8
Sl	Spirobranchus lamarcki	Lox5	Medial	NODE_6606774_length_437_cov_11.789474
Ct	Capitella teleta	Lox5	Medial	gi|165873665|gb|ABY67957.1|_lox5_hox_protein_[Capitella_teleta]
Pd	Platynereis dumerilii	Lox5	Medial	gi|387598538|gb|AFJ91925.1|_homeodomain_transcription_factor_Lox5_[Platynereis_dumerilii]
Av	Alitta virens	Lox5	Medial	gi|63259070|gb|AAD46174.2|AF151671_1_Lox5_homeobox_protein,_partial_[Alitta_virens]
Hr	Helobdella robusta	Lox5	Medial	Helobdella-lox5_(116524)
Cg	Crassostrea gigas	Lox5	Medial	EKC41105.1_Homeobox_protein_Hox-B7_[Crassostrea_gigas]
La	Lingula anatina	Lox5	Medial	XP_013399141.1_PREDICTED:_homeobox_protein_Hox-A7-like_[Lingula_anatina]
Tt	Terebratalia transversa	Lox5	Medial	ANQ38679.1_Lox5_homeobox_protein_[Terebratalia_transversa]
Ob	Octopus bimaculoides	Lox5	fragment	Ocbimv22010205m_Lox5__Hox5_Octopus_bimaculoides
Es	Euprymna scolopes	Lox5	Medial	Esc_Lox5
Lg	Lottia gigantea	Lox5	Medial	jgi|Lotgi1|89598|gw1.12.445.1
Ct	Capitella teleta	Antp	Medial	jgi|Capca1|94879|e_gw1.70.47.1
Pd	Platynereis dumerilii	Antp	Medial	lcl|Loc_14021_Tr_1_of_2_Len_2746_Pladu_Hox7
Av	Alitta virens	Antp	Medial	gi|86560752|gb|ABD04657.1|_Hox7_homeobox_protein,_partial_[Alitta_virens]
Hr	Helobdella robusta	Antp	Medial	Helobdella-Antp_(88235)
Lg	Lottia gigantea	Antp	Medial	jgi|Lotgi1|177860|fgenesh2_pm.C_sca_12000048
Es	Euprymna scolopes	Antp	Medial	Esc_Antp
Ob	Octopus bimaculoides	Antp	Medial	Ocbimv22036189m_Antp_Octopus_bimaculoides
La	Lingula anatina	Antp	Medial	XP_013402577.1_PREDICTED:_homeobox_protein_Hox-B5b-like_[Lingula_anatina]
Tt	Terebratalia transversa	Antp	Medial	ANO46579.1_Lox4_homeobox_protein,_partial_[Terebratalia_transversa]
Sl	Spirobranchus lamarcki	Lox4	Medial	NODE_1015850_length_502_cov_12.396415
Ct	Capitella teleta	Lox4	Medial	gi|165873667|gb|ABY67958.1|_lox4_hox_protein_[Capitella_teleta]
Pd	Platynereis dumerilii	Lox4	Medial	lcl|g_sc_V2_17295|_Putative_Lox4_1_[Platynereis_dumerilii]
Hr	Helobdella robusta	Lox4A	Medial	Helobdella-lox4A_(183449)
Hr	Helobdella robusta	Lox4B	Medial	Helobdella-lox4B_(76830)
Cg	Crassostrea gigas	Lox4	Medial	EKC41102.1_Homeobox_protein_LOX2_[Crassostrea_gigas]
La	Lingula anatina	Lox4	Medial	XP_013402575.1_PREDICTED:_homeobox_protein_Hox-B7-like_[Lingula_anatina]
Tt	Terebratalia transversa	Lox4	Medial	ANO46575.1_Lox4_homeobox_protein_[Terebratalia_transversa]
Ob	Octopus bimaculoides	Lox4	Medial	Ocbimv22009726m_Lox4_Octopus_bimaculoides
Es	Euprymna scolopes	Lox4	Medial	Esc_Lox4
Lg	Lottia gigantea	Lox4	Medial	jgi|Lotgi1|156931|fgenesh2_pg.C_sca_12000242
Sl	Spirobranchus lamarcki	Lox2	Medial	NODE_4400779_length_330_cov_13.027273
Ct	Capitella teleta	Lox2	Medial	gi|165873669|gb|ABY67959.1|_lox2_hox_protein_[Capitella_teleta]
Pd	Platynereis dumerilii	Lox2	Medial	gi|387598540|gb|AFJ91926.1|_homeodomain_transcription_factor_Lox2,_partial_[Platynereis_dumerilii]
Av	Alitta virens	Lox2	Medial	gi|63103208|gb|AAD46171.2|AF151668_1_Lox2_homeobox_protein,_partial_[Alitta_virens]
Hr	Helobdella robusta	Lox2	Medial	Helobdella-lox2_(78362)
Cg	Crassostrea gigas	Lox2	Medial	EKC39601.1_Homeobox_protein_LOX2_[Crassostrea_gigas]
Ob	Octopus bimaculoides	Lox2	Medial	Ocbimv22033340m_Lox2_Octopus_bimaculoides
Lg	Lottia gigantea	Lox2	Medial	jgi|Lotgi1|185752|estExt_Genewise1.C_sca_120441
Bf	Branchiostoma floridae	Hox9	Posterior	ABX39493.1_AmphiHox9_[Branchiostoma_floridae]
Sk	Saccoglossus kowalevskii	Hox9/10	Posterior	ABK00021.1_hox_9/10_[Saccoglossus_kowalevskii]
Sp	Strongylocentrotus purpuratus	Hox9/10	Posterior	SPU_002633-tr_Hox9/10
Bf	Branchiostoma floridae	Hox10	Posterior	Z35150.1_B.floridae_Hox-10_gene_for_homeobox_protein_(partial)
Bf	Branchiostoma floridae	Hox11	Posterior	AAF81909.1_homeodomain-containing_protein_Hox11,_partial_[Branchiostoma_floridae]
Bf	Branchiostoma floridae	Hox12	Posterior	AAF81903.1_homeodomain-containing_protein_Hox12,_partial_[Branchiostoma_floridae]
Bf	Branchiostoma floridae	Hox13	Posterior	AAF81904.1_homeodomain-containing_protein_Hox13,_partial_[Branchiostoma_floridae]
Bf	Branchiostoma floridae	Hox14	Posterior	AAF81905.1_homeodomain-containing_protein_Hox14,_partial_[Branchiostoma_floridae]
Bf	Branchiostoma floridae	Hox15	Posterior	XP_002612707.1_hypothetical_protein_BRAFLDRAFT_191424,_partial_[Branchiostoma_floridae]
Sk	Saccoglossus kowalevskii	HoxPa	Posterior	ABK00022.1_hox_11/13a_[Saccoglossus_kowalevskii]
Sk	Saccoglossus kowalevskii	HoxPb	Posterior	ABK00023.1_hox_11/13b_[Saccoglossus_kowalevskii]
Sk	Saccoglossus kowalevskii	HoxPc	Posterior	AAP79288.1_hox_11/13c_[Saccoglossus_kowalevskii]
Sp	Strongylocentrotus purpuratus	HoxPa	Posterior	SPU_002632-tr_Hox11/13a
Sp	Strongylocentrotus purpuratus	HoxPb	Posterior	SPU_002631-tr_Hox11/13b
Sp	Strongylocentrotus purpuratus	HoxPc	Posterior	SPU_000388-tr_Hox11/13c
Sl	Spirobranchus lamarcki	Post2	Posterior	NODE_1345801_length_2130_cov_7.893427
Ct	Capitella teleta	Post2	Posterior	gi|165873671|gb|ABY67960.1|_post2_hox_protein_[Capitella_teleta]
Pd	Platynereis dumerilii	Post2	Posterior	gi|387598542|gb|AFJ91927.1|_homeodomain_transcription_factor_Post2_[Platynereis_dumerilii]
Av	Alitta virens	Post2	Posterior	gi|63103263|gb|AAD46176.2|AF151673_1_Post2_homeobox_protein,_partial_[Alitta_virens]
Hr	Helobdella robusta	Post2	Posterior	Helobdella-post2_(110662)
Cg	Crassostrea gigas	Post2	Posterior	EKC29602.1_Homeobox_protein_abdominal-B_[Crassostrea_gigas]
Lg	Lottia gigantea	Post2	Posterior	jgi|Lotgi1|89720|gw1.12.448.1
Es	Euprymna scolopes	Post2	Posterior	Esc_Post2
Ob	Octopus bimaculoides	Post2	Posterior	Ocbimv22031197m_Post2_Octopus_bimaculoides
La	Lingula anatina	Post2	Posterior	XP_013402609.1_PREDICTED:_homeobox_protein_Hox-B7-B-like_[Lingula_anatina]
Tt	Terebratalia transversa	Post2	Posterior	ANO46576.1_posterior_2_homeobox_protein_[Terebratalia_transversa]
Ct	Capitella teleta	Post1	Posterior	tr|B6RFY2|B6RFY2_CAPTE_Post1_hox_protein_OS=Capitella_teleta_PE=2_SV=1
Pd	Platynereis dumerilii	Post1	Posterior	gi|387598544|gb|AFJ91928.1|+CH305_50P14_supercontig_2_AllBACs|_Post1,_partial_[Platynereis_dumerilii]
Av	Alitta virens	Post1	Posterior	gi|5669131|gb|AAD46175.1|AF151672_1_Post1_homeobox_protein,_partial_[Alitta_virens]
Cg	Crassostrea gigas	Post1	Posterior	EKC29599.1_Homeobox_protein_Hox-C11_[Crassostrea_gigas]
Lg	Lottia gigantea	Post1	Posterior	jgi|Lotgi1|100031|gw1.12.658.1
Es	Euprymna scolopes	Post1	Posterior	Esc_Post1
Ob	Octopus bimaculoides	Post1	Posterior	Ocbimv22015181m_Post1_Octopus_bimaculoides
La	Lingula anatina	Post1	Posterior	XP_013402586.1_PREDICTED:_homeobox_protein_Hox-C11-like_[Lingula_anatina]
Tt	Terebratalia transversa	Post1	Posterior	ANO46580.1_posterior_1_homeobox_protein,_partial_[Terebratalia_transversa]
Nv	Nematostella vectensis	ParaHox	(Xlox)	ACT36590.1_Xlox/Cdx_[Nematostella_vectensis]
Sc	Sycon ciliatum	ParaHox	Cdx	CEF71792.1_Cdx_SciCdx,_partial_[Sycon_ciliatum]
Sl	Spirobranchus lamarcki	Gsx	Gsx	NODE_1745328_length_2271_cov_10.869221
Ct	Capitella teleta	Gsx	Gsx	gi|71068404|gb|AAZ23124.1|_Gsx,_partial_[Capitella_teleta]
Pd	Platynereis dumerilii	Gsx	Gsx	gi|198401780|gb|ACH87538.1|_ParaHox_[Platynereis_dumerilii]
Av	Alitta virens	Gsx	Gsx	gi|81230697|gb|ABB59695.1|_Gsx_parahox_protein,_partial_[Alitta_virens]
Cg	Crassostrea gigas	Gsx	Gsx	EKC23144.1_GS_homeobox_2_[Crassostrea_gigas]
Es	Euprymna scolopes	Gsx	Gsx	AAV85466.1_Gsx_homeodomain_protein_[Euprymna_scolopes]
Ob	Octopus bimaculoides	Gsx	Gsx	XP_014769873.1_PREDICTED:_GS_homeobox_1-like_[Octopus_bimaculoides]
La	Lingula anatina	Gsx	Gsx	XP_013420697.1_PREDICTED:_GS_homeobox_1-like_[Lingula_anatina]
Lg	Lottia gigantea	Gsx	Gsx	XP_009065436.1_hypothetical_protein_LOTGIDRAFT_99857,_partial_[Lottia_gigantea]
Bf	Branchiostoma floridae	Gsx	Gsx	XP_002598188.1_hypothetical_protein_BRAFLDRAFT_172783,_partial_[Branchiostoma_floridae]
Sk	Saccoglossus kowalevskii	Gsx	Gsx	Skow_1-1_scaffold7123:9874-9584_Gsx
Sp	Strongylocentrotus purpuratus	Gsx	Gsx	SPU_013436.3a_Gsx
Nv	Nematostella vectensis	Gsx	Gsx	AAD39349.1_hox2_protein,_partial_[Nematostella_vectensis]_Gsx_y
Sl	Spirobranchus lamarcki	Xlox	Pdx	NODE_1829190_length_1495_cov_7.084281
Ct	Capitella teleta	Xlox	Pdx	gi|74054254|gb|AAZ95509.1|_Xlox_protein_[Capitella_teleta]
Pd	Platynereis dumerilii	Xlox	Pdx	gi|198401784|gb|ACH87541.1|_ParaHox_[Platynereis_dumerilii]
Hr	Helobdella robusta	Xlox	Pdx	XP_009020396.1_hypothetical_protein_HELRODRAFT_100536_[Helobdella_robusta]
Cg	Crassostrea gigas	Xlox	Pdx	EKC23142.1_Transmembrane_protein_2_[Crassostrea_gigas]
Ob	Octopus bimaculoides	Xlox	Pdx	XP_014780502.1_PREDICTED:_homeobox_protein_abdominal-A-like_[Octopus_bimaculoides]
La	Lingula anatina	Xlox	Pdx	XP_013412591.1_PREDICTED:_pancreas/duodenum_homeobox_protein_1-like_isoform_X1_[Lingula_anatina]_XP_013412592.1_PREDICTED:_pancreas/duodenum_homeobox_protein_1-like_isoform_X1_[Lingula_anatina]_XP_013412594.1_PREDICTED:_pancreas/duodenum_homeobox_protein_1-like_isoform_X1_[Lingula_anatina]_XP_013412595.1_PREDICTED:_pancreas/duodenum_homeobox_protein_1-like_isoform_X1_[Lingula_anatina]
Lg	Lottia gigantea	Xlox	Pdx	XP_009065435.1_hypothetical_protein_LOTGIDRAFT_100678,_partial_[Lottia_gigantea]
Bf	Branchiostoma floridae	Xlox	Pdx	AAC39016.1+SRX316148/SRR923751_Bflo_Xlox
Sk	Saccoglossus kowalevskii	Xlox	Pdx	XM_002741106.1_PREDICTED:_Saccoglossus_kowalevskii_transcription_factor_Lox2-like_(LOC100371286),_mRNA_Xlox
Sp	Strongylocentrotus purpuratus	Xlox	Pdx	XP_003728715.2_PREDICTED:_pancreas/duodenum_homeobox_protein_1-like_[Strongylocentrotus_purpuratus]
Sl	Spirobranchus lamarcki	Cdx	Cdx	NODE_1502153_length_940_cov_3.901064
Ct	Capitella teleta	Cdx	Cdx	gi|74054252|gb|AAZ95508.1|_caudal_protein_[Capitella_teleta]
Pd	Platynereis dumerilii	Cdx	Cdx	gi|198401791|gb|ACH87546.1|_ParaHox,_partial_[Platynereis_dumerilii]
Av	Alitta virens	Cdx	Cdx	gi|48734588|gb|AAN11403.2|_caudal_parahox_protein_Nvcdx,_partial_[Alitta_virens]
Hr	Helobdella robusta	Cdx	Cdx	XP_009022289.1_hypothetical_protein_HELRODRAFT_128744,_partial_[Helobdella_robusta]
Cg	Crassostrea gigas	Cdx	Cdx	EKC38333.1_Homeobox_protein_CDX-1_[Crassostrea_gigas]
Lg	Lottia gigantea	Cdx	Cdx	XP_009065931.1_hypothetical_protein_LOTGIDRAFT_197335,_partial_[Lottia_gigantea]
La	Lingula anatina	Cdx	Cdx	XP_013388018.1_PREDICTED:_homeobox_protein_CDX-1-like_[Lingula_anatina]
Tt	Terebratalia transversa	Cdx	Cdx	AHY88468.1_cdx_[Terebratalia_transversa]
Bf	Branchiostoma floridae	Cdx	Cdx	AAC39017.1+SRX316148/SRR923751_Bflo_Cdx
Sk	Saccoglossus kowalevskii	Cdx	Cdx	NP_001158415.1_caudal_homeobox_protein_[Saccoglossus_kowalevskii]
Sp	Strongylocentrotus purpuratus	Cdx	Cdx	XP_789158.3_PREDICTED:_homeobox_protein_CDX-2_[Strongylocentrotus_purpuratus]_SPU_019656.3a/SPU_024715.3a

## Sheet: NK+
Species		Identification		Sequence details
Code	Full	Name	Group	Primary	Secondary
Ct	Capitella teleta	(Antp)	(Antp)	gi|165873675|gb|ABY67962.1|/1-26 antennapedia hox protein [Capitella teleta] -- ROOT
Sl	Spirobranchus lamarcki	Spiro-Nk	orphan	comp369545_c0_seq4+Genomerepair
La	Lingula anatina	Lilo-Nk	Lilo-Nk	Lingula_anatina_comp137270_c1_seq10_1
Lg	Lottia gigantea	Lilo-Nk	Lilo-Nk	jgi|Lotgi1|58125|gw1.72.50.1
Cg	Crassostrea gigas	NKL	orphan	tr|K1QJ01|K1QJ01_CRAGI_Brain-specific_homeobox_protein_OS=Crassostrea_gigas_GN=CGI_10028802_PE=4_SV=1
Bf	Branchiostoma floridae	Ankx2	Ankx	tr|C3Y0P6|C3Y0P6_BRAFL_Amphioxus-specific_nk_homeobox_(Fragment)_OS=Branchiostoma_floridae_GN=Ankx2_PE=4_SV=1
Bf	Branchiostoma floridae	Ankx1	Ankx	tr|C3Y0P5|C3Y0P5_BRAFL_Amphioxus-specific_nk_homeobox_(Fragment)_OS=Branchiostoma_floridae_GN=Ankx1_PE=4_SV=1
Pv	Patella vulgata	Nk1 a	Nk1	abyss8410027_Nk1
Pv	Patella vulgata	Nk1 b	Nk1	abyss8750273_Nk1
Sl	Spirobranchus lamarcki	Nk1 a	Nk1	comp388279_c1_seq8_BPRF
Sl	Spirobranchus lamarcki	Nk1 b	Nk1	comp368072_c0_seq1_NOR_+_NODE_1256938
Cg	Crassostrea gigas	Nk1	Nk1	tr|K1QM31|K1QM31_CRAGI_Homeobox_protein_slou_OS=Crassostrea_gigas_GN=CGI_10025189_PE=4_SV=1
Tc	Tribolium castaneum	Nk1	Nk1	gi|91090025|ref|XP_967532.1|_PREDICTED:_homeobox_protein_slou_[Tribolium_castaneum]
Ct	Capitella teleta	Nk1 a	Nk1	tr|C4MJ53|C4MJ53_CAPTE_NK-like_homeobox_protein_1a_(Fragment)_OS=Capitella_teleta_GN=NKx1a_PE=2_SV=1
Ct	Capitella teleta	Nk1 b	Nk1	tr|C4MLF0|C4MLF0_CAPTE_NK-like_homeobox_protein_1b_OS=Capitella_teleta_GN=NKx1b_PE=2_SV=1
Pd	Platynereis dumerilii	Nk1	Nk1	tr|Q2WBY0|Q2WBY0_PLADU_Nk1_protein_OS=Platynereis_dumerilii_GN=nk1_PE=2_SV=1
Bf	Branchiostoma floridae	Nk1 a	Nk1	tr|C3Y5T2|C3Y5T2_BRAFL_Nk_homeobox_1a_OS=Branchiostoma_floridae_GN=Nkx1a_PE=4_SV=1
Bf	Branchiostoma floridae	Nk1 b	Nk1	tr|C3Y5T3|C3Y5T3_BRAFL_Nk_homeobox_1b_OS=Branchiostoma_floridae_GN=Nkx1b_PE=4_SV=1
Hr	Helobdella robusta	Nk1 a	Nk1	jgi|Helro1|67164_EXPANDED_NOTCOMPLETE
Hr	Helobdella robusta	Nk1 b	Nk1	jgi|Helro1|127834
Hr	Helobdella robusta	Nk1 c	Nk1	jgi|Helro1|69095
Lg	Lottia gigantea	Nk1 a	Nk1	jgi|Lotgi1|99849|gw1.72.207.1
Lg	Lottia gigantea	Nk1 b	Nk1	jgi|Lotgi1|100213|gw1.9.579.1
La	Lingula anatina	Nk1 a	Nk1	Lingula_anatina_comp124901_c2_seq1_1_EXPANDED_scaffold259
La	Lingula anatina	Nk1 b	Nk1	Lingula_anatina_comp150932_c0_seq1_1
Am	Apis mellifera	Nk1	Nk1	gi|1032012680|ref|XP_006561049.2|_PREDICTED:_homeobox_protein_ARX_[Apis_mellifera]_=_Nk1?
Hr	Helobdella robusta	Nk1 d	Nk1	jgi|Helro1|127374_EXPANDED
Dm	Drosophila melanogaster	Nk1	Nk1	gi|17136362|ref|NP_476657.1|_slouch,_isoform_A_[Drosophila_melanogaster]
Sl	Spirobranchus lamarcki	Nk2.1 d	Nk2.1	K&S_Nk3-like_EXPANDED_NODE_1069992
Sl	Spirobranchus lamarcki	Nk2.1 a	Nk2.1	K&S_NK2.1a	comp388714_c0_seq1
Sl	Spirobranchus lamarcki	Nk2.1 b	Nk2.1	K&S_Nk2.1b	comp379402_c1_seq1+NODE_1466150_or_PlamarckiiC6389
Pv	Patella vulgata	Nk2.1	Nk2.1	abyss8605883_Nk2.1
Sl	Spirobranchus lamarcki	Nk2.1 c	Nk2.1	S.lam_Poma61_NODE_1069992_Nk2.1_d
Cg	Crassostrea gigas	Nk2.1	Nk2.1	tr|K1R0H9|K1R0H9_CRAGI_Homeobox_protein_Nkx-2.1_OS=Crassostrea_gigas_GN=CGI_10021129_PE=4_SV=1
Tc	Tribolium castaneum	Nk2.1	Nk2.1	gi|642929042|ref|XP_973795.3|_PREDICTED:_homeobox_protein_Nkx-2.1_[Tribolium_castaneum]
Ct	Capitella teleta	Nk2.1 a	Nk2.1	tr|C4MK36|C4MK36_CAPTE_NK-like_homeobox_protein_2.1a_(Fragment)_OS=Capitella_teleta_GN=NKx2.1a_PE=2_SV=1
Ct	Capitella teleta	Nk2.1 b	Nk2.1	tr|C4MK37|C4MK37_CAPTE_NK-like_homeobox_protein_2.1b_OS=Capitella_teleta_GN=NKx2.1b_PE=2_SV=1
Pd	Platynereis dumerilii	Nk2.1	Nk2.1	tr|Q2WBW8|Q2WBW8_PLADU_Nk2.1_protein_OS=Platynereis_dumerilii_GN=nk2.1_PE=2_SV=1
Bf	Branchiostoma floridae	Nk2.1	Nk2.1	tr|C3ZQE9|C3ZQE9_BRAFL_Nk_homeobox_2-1_(Fragment)_OS=Branchiostoma_floridae_GN=BRAFLDRAFT_291128_PE=4_SV=1
Lg	Lottia gigantea	Nk2.1	Nk2.1	jgi|Lotgi1|79360|gw1.29.306.1_EXPANDED
Hr	Helobdella robusta	Nk2.1 a	Nk2.1	jgi|Helro1|82552
Hr	Helobdella robusta	Nk2.1 b	Nk2.1	jgi|Helro1|127610_EXPANDED
Hr	Helobdella robusta	Nk2.1 c	Nk2.1	jgi|Helro1|109698
Hr	Helobdella robusta	Nk2.1 d	Nk2.1	jgi|Helro1|148584
La	Lingula anatina	Nk2.1	Nk2.1	Lingula_anatina_comp139088_c0_seq1_1
Am	Apis mellifera	Nk2.1	Nk2.1	gi|571530115|ref|XP_394578.4|_PREDICTED:_homeobox_protein_Nkx-2.4_[Apis_mellifera]_=_Nk2.1
Dm	Drosophila melanogaster	Nk2.1	Nk2.1	gi|62862652|ref|NP_001015473.1|_scarecrow,_isoform_A_[Drosophila_melanogaster]
Sl	Spirobranchus lamarcki	Nk2.2 a	Nk2.2	K&S_Nk2.2
Sl	Spirobranchus lamarcki	Nk2.2 b	Nk2.2	comp372832_c0_seq4
Pv	Patella vulgata	Nk2.2	Nk2.2	abyss8804035_Nk2.2
Cg	Crassostrea gigas	Nk2.2	Nk2.2	tr|K1QCU1|K1QCU1_CRAGI_Homeobox_protein_Nkx-2.2a_OS=Crassostrea_gigas_GN=CGI_10026839_PE=4_SV=1
Tc	Tribolium castaneum	Nk2.2	Nk2.2	gi|642921548|ref|XP_967738.2|_PREDICTED:_homeobox_protein_vnd_isoform_X1_[Tribolium_castaneum]
Ct	Capitella teleta	Nk2.2 b	Nk2.2	tr|C4MK39|C4MK39_CAPTE_NK-like_homeobox_protein_2.2b_OS=Capitella_teleta_GN=NKx2.2b_PE=2_SV=1
Ct	Capitella teleta	Nk2.2 a	Nk2.2	tr|C4MK38|C4MK38_CAPTE_NK-like_homeobox_protein_2.2a_(Fragment)_OS=Capitella_teleta_GN=NKx2.2a_PE=2_SV=1
Pd	Platynereis dumerilii	Nk2.2	Nk2.2	Loc_14526_Tr_1_of_1_Len_1460_Platynereis_dumerilii_Nk2-2
Bf	Branchiostoma floridae	Nk2.2	Nk2.2	tr|O96377|O96377_BRAFL_Homeodomain_protein_OS=Branchiostoma_floridae_GN=Nk2-2_PE=2_SV=1
Hr	Helobdella robusta	Nk2.2 a	Nk2.2	jgi|Helro1|146775
Hr	Helobdella robusta	Nk2.2 b	Nk2.2	jgi|Helro1|127681_EXPANDED
Hr	Helobdella robusta	Nk2.2 c	Nk2.2	jgi|Helro1|148581_EXPANDED
Hr	Helobdella robusta	Nk2.2 d	Nk2.2	jgi|Helro1|137589_EXPANDED
Hr	Helobdella robusta	Nk2.2 e	Nk2.2	jgi|Helro1|148517_EXPANDED
Lg	Lottia gigantea	Nk2.2	Nk2.2	jgi|Lotgi1|66418|gw1.45.125.1
La	Lingula anatina	Nk2.2	Nk2.2	Lingula_anatina_comp133474_c1_seq1_1
Am	Apis mellifera	Nk2.2	Nk2.2	gi|328780989|ref|XP_001121493.2|_PREDICTED:_homeobox_protein_Nkx-2.8-like_isoform_X2_[Apis_mellifera]_=_Nk2.2
Dm	Drosophila melanogaster	Nk2.2	Nk2.2	gi|24638894|ref|NP_476786.2|_ventral_nervous_system_defective,_isoform_A_[Drosophila_melanogaster]
Pv	Patella vulgata	Nk3	Nk3	abyss8813296_Nk3
Sl	Spirobranchus lamarcki	Nk3	Nk3	S.lam_Poma61_NODE_1574487_Nk3
Tc	Tribolium castaneum	Nk3	Nk3	gi|1008451872|ref|XP_975015.2|_PREDICTED:_homeobox_protein_HMX3_[Tribolium_castaneum]
Cg	Crassostrea gigas	Nk3	Nk3	tr|K1R041|K1R041_CRAGI_Homeobox_protein_Nkx-3.2_OS=Crassostrea_gigas_GN=CGI_10023919_PE=4_SV=1
Ct	Capitella teleta	Nk3	Nk3	tr|C4MLF1|C4MLF1_CAPTE_NK-like_homeobox_protein_3_OS=Capitella_teleta_GN=NKx3_PE=2_SV=1
Pd	Platynereis dumerilii	Nk3	Nk3	tr|A5HKM5|A5HKM5_PLADU_Homeodomain_protein_NK3_OS=Platynereis_dumerilii_PE=2_SV=1
Bf	Branchiostoma floridae	Nk3	Nk3	tr|C3XZP6|C3XZP6_BRAFL_Nk_homeobox_3_OS=Branchiostoma_floridae_GN=Nkx3_PE=4_SV=1
Hr	Helobdella robusta	Nk3 a	Nk3	jgi|Helro1|148616_EXPANDED
La	Lingula anatina	Nk3	Nk3	Lingula_anatina_comp140997_c0_seq1_2
Lg	Lottia gigantea	Nk3	Nk3	jgi|Lotgi1|60615|gw1.21.46.1_EXPANDED
Hr	Helobdella robusta	Nk3 b	Nk3	jgi|Helro1|138724_EXPANDED
Am	Apis mellifera	Nk3	Nk3	gi|328791797|ref|XP_003251638.1|_PREDICTED:_homeobox_protein_Nkx-2.5-like_[Apis_mellifera]_=_Nk3
Dm	Drosophila melanogaster	Nk3	Nk3	gi|24648745|ref|NP_732637.1|_bagpipe_[Drosophila_melanogaster]
Sl	Spirobranchus lamarcki	Nk4	Nk4	S.lam_Poma61_NODE_4841369,_NODE_1025818_Nk4
Pv	Patella vulgata	Nk4	Nk4	abyss8486504_Nk4
Cg	Crassostrea gigas	Nk4	Nk4	tr|K1QLY6|K1QLY6_CRAGI_Homeobox_protein_Nkx-2.6_OS=Crassostrea_gigas_GN=CGI_10019417_PE=4_SV=1
Tc	Tribolium castaneum	Nk4	Nk4	gi|91091012|ref|XP_975046.1|_PREDICTED:_homeobox_protein_Nkx-2.5-like_[Tribolium_castaneum]
Ct	Capitella teleta	Nk4 a	Nk4	tr|C4MK40|C4MK40_CAPTE_NK-like_homeobox_protein_4a_(Fragment)_OS=Capitella_teleta_GN=NKx4a_PE=2_SV=1
Ct	Capitella teleta	Nk4 b	Nk4	tr|C4MK41|C4MK41_CAPTE_NK-like_homeobox_protein_4b_OS=Capitella_teleta_GN=NKx4b_PE=2_SV=1
Pd	Platynereis dumerilii	Nk4	Nk4	tr|A5HKM4|A5HKM4_PLADU_Homeodomain_protein_NK4_OS=Platynereis_dumerilii_PE=2_SV=1
Bf	Branchiostoma floridae	Nk4	Nk4	tr|C3XZP7|C3XZP7_BRAFL_Nk_homeobox_4_OS=Branchiostoma_floridae_GN=BRAFLDRAFT_124258_PE=4_SV=1
Hr	Helobdella robusta	Nk4	Nk4	jgi|Helro1|74887_EXPANDED
Lg	Lottia gigantea	Nk4	Nk4	jgi|Lotgi1|115366|e_gw1.21.263.1
La	Lingula anatina	Nk4	Nk4	Lingula_anatina_comp124947_c1_seq2_1
Am	Apis mellifera	Nk4	Nk4	gi|328791713|ref|XP_001120208.2|_PREDICTED:_homeobox_protein_Nkx-2.5-like_[Apis_mellifera]_=_Nk4
Dm	Drosophila melanogaster	Nk4	Nk4	gi|17738093|ref|NP_524433.1|_tinman_[Drosophila_melanogaster]
Sl	Spirobranchus lamarcki	Nk5	Nk5	comp206639_c0_seq1len=631path=[54813124:0-630]
Pv	Patella vulgata	Nk5	Nk5	abyss8717503_Nk5/Hmx
Cg	Crassostrea gigas	Hmx 1	Nk5	tr|K1Q654|K1Q654_CRAGI_Homeobox_protein_HMX1_OS=Crassostrea_gigas_GN=CGI_10013448_PE=4_SV=1
Cg	Crassostrea gigas	Hmx 3	Nk5	tr|K1QS55|K1QS55_CRAGI_Homeobox_protein_HMX3-B_OS=Crassostrea_gigas_GN=CGI_10027035_PE=4_SV=1
Tc	Tribolium castaneum	Nk5	Nk5	gi|91090023|ref|XP_967446.1|_PREDICTED:_homeobox_protein_Hmx_[Tribolium_castaneum]
Ct	Capitella teleta	Hmx 1	Nk5	tr|C4MK43|C4MK43_CAPTE_NK-like_homeobox_protein_5_OS=Capitella_teleta_GN=HMX1_PE=2_SV=1
Ct	Capitella teleta	Hmx 2	Nk5	tr|C4MQZ9|C4MQZ9_CAPTE_NK-like_homeobox_protein_5b_(Fragment)_OS=Capitella_teleta_GN=hmx2_PE=2_SV=1
Pd	Platynereis dumerilii	Nk5	Nk5	lcl|g_c653623_Platynereis_dumerilii_Nk5_completeNodefinitionlinefound_+2
Bf	Branchiostoma floridae	Nk5	Nk5	JGI:290379|Branchiostoma_floridae_Nk5/Hmx
Hr	Helobdella robusta	Nk5 a	Nk5	jgi|Helro1|148321_EXPANDED
Hr	Helobdella robusta	Nk5 b	Nk5	jgi|Helro1|148410_EXPANDED
Hr	Helobdella robusta	Nk5 c	Nk5	jgi|Helro1|148580_EXPANDED
Hr	Helobdella robusta	Nk5 d	Nk5	jgi|Helro1|83996_EXPANDED
Lg	Lottia gigantea	Nk5	Nk5	jgi|Lotgi1|70599|gw1.263.3.1_EXPANDED
La	Lingula anatina	Nk5	Nk5	Lingula_anatina_comp147406_c1_seq1_2
Dm	Drosophila melanogaster	Nk5	Nk5	gi|440217544|gb|AGB96054.1|_H6-like-homeobox,_isoform_D_[Drosophila_melanogaster]
Sl	Spirobranchus lamarcki	Nk6	Nk6	K&S_Nk6+comp33859_c0_seq1
Pv	Patella vulgata	Nk6	Nk6	abyss8651781_Nk6
Cg	Crassostrea gigas	Nk6	Nk6	tr|K1RMM1|K1RMM1_CRAGI_Homeobox_protein_Nkx-6.2_OS=Crassostrea_gigas_GN=CGI_10028825_PE=4_SV=1
Tc	Tribolium castaneum	Nk6	Nk6	gi|642910792|ref|XP_008193413.1|_PREDICTED:_homeobox_protein_Nkx-6.2_isoform_X1_[Tribolium_castaneum]_>gi|1004403541|gb|EFA11488.2|_Homeobox_protein_Nkx-6.2-like_Protein_[Tribolium_castaneum]
Ct	Capitella teleta	Nk6	Nk6	tr|C4MLE9|C4MLE9_CAPTE_NK-like_homeobox_protein_6_(Fragment)_OS=Capitella_teleta_GN=NKx6_PE=2_SV=1
Pd	Platynereis dumerilii	Nk6	Nk6	tr|A6YB89|A6YB89_PLADU_Nk6_(Fragment)_OS=Platynereis_dumerilii_PE=2_SV=1
Bf	Branchiostoma floridae	Nk6	Nk6	tr|C3Y454|C3Y454_BRAFL_Nk_homeobox_6_OS=Branchiostoma_floridae_GN=Nkx7b_PE=4_SV=1
Hr	Helobdella robusta	Nk6 a	Nk6	jgi|Helro1|135991
Lg	Lottia gigantea	Nk6	Nk6	jgi|Lotgi1|114513|e_gw1.19.20.1
Hr	Helobdella robusta	Nk6 b	Nk6	jgi|Helro1|153075_EXPANDED
Hr	Helobdella robusta	Nk6 c	Nk6	jgi|Helro1|86957
La	Lingula anatina	Nk6	Nk6	Lingula_anatina_comp113871_c0_seq1_1
Am	Apis mellifera	Nk6	Nk6	gi|571541680|ref|XP_006558688.1|_PREDICTED:_homeobox_protein_Nkx-6.1-like_[Apis_mellifera]_=_Nk6
Dm	Drosophila melanogaster	Nk6	Nk6	gi|21358053|ref|NP_652614.1|_HGTX_[Drosophila_melanogaster]
Pv	Patella vulgata	Nk7	Nk7	abyss8702782_Nk7
Sl	Spirobranchus lamarcki	Nk7	Nk7	S.lam_Poma61_NODE_3928474_Nk7_a
Sl	Spirobranchus lamarcki	Nk7 a2	fragment	S.lam_Poma61_NODE_318023_Nk7_b/
Cg	Crassostrea gigas	Nk7	Nk7	tr|K1PPR5|K1PPR5_CRAGI_Homeobox_protein_ceh-9_OS=Crassostrea_gigas_GN=CGI_10027184_PE=4_SV=1
Tc	Tribolium castaneum	Nk7	Nk7	gi|270015153|gb|EFA11601.1|_nk_homeobox_7_[Tribolium_castaneum]
Ct	Capitella teleta	Nk7	Nk7	tr|C4MLF2|C4MLF2_CAPTE_NK-like_homeobox_protein_7_OS=Capitella_teleta_GN=NKx7_PE=2_SV=1
Pd	Platynereis dumerilii	Nk7	Nk7	lcl|g_s22282_Platynereis_dumerilii_Nk7_expandfailed
Bf	Branchiostoma floridae	Nk7	Nk7	tr|C3Y453|C3Y453_BRAFL_Nk_homeobox_7_OS=Branchiostoma_floridae_GN=Tlx_PE=4_SV=1
Hr	Helobdella robusta	Nk7	Nk7	jgi|Helro1|148114_EXPANDED
Lg	Lottia gigantea	Nk7	Nk7	jgi|Lotgi1|70560|gw1.88.121.1_EXPANDED
La	Lingula anatina	Nk7	Nk7	Lingula_anatina_comp129403_c4_seq1_2_EXPANDED_scaffold1558
Dm	Drosophila melanogaster	Nk7	Nk7	gi|24646820|ref|NP_731904.1|_NK7.1,_isoform_B_[Drosophila_melanogaster]
Sl	Spirobranchus lamarcki	Tlx A	Tlx	comp283772_c0_seq1
Sl	Spirobranchus lamarcki	Tlx B	Tlx	NODE_5585186_length_567_cov_3.338624_speculative_reconstruction_Tlx_b?
Sl	Spirobranchus lamarcki	Tlx C	Tlx	S.lam_Poma61_NODE_1888895_Tlx_a
Pv	Patella vulgata	Tlx A	Tlx	abyss8424338_Tlx
Pv	Patella vulgata	Tlx B	Tlx	abyss8306281_Tlx
Ct	Capitella teleta	Tlx	Tlx	jgi|Capca1|222072|estExt_fgenesh1_pg.C_7250004_Tlx
Cg	Crassostrea gigas	Tlx 1	Tlx	tr|K1QV43|K1QV43_CRAGI_T-cell_leukemia_homeobox_protein_3_OS=Crassostrea_gigas_GN=CGI_10020596_PE=4_SV=1
Cg	Crassostrea gigas	Tlx 3	Tlx	tr|K1RAP6|K1RAP6_CRAGI_T-cell_leukemia_homeobox_protein_3_OS=Crassostrea_gigas_GN=CGI_10020599_PE=4_SV=1
Pd	Platynereis dumerilii	Tlx	Tlx	tr|A5HKM7|A5HKM7_PLADU_Homeodomain_protein_Tlx_OS=Platynereis_dumerilii_PE=2_SV=1
Bf	Branchiostoma floridae	Tlx	Tlx	tr|Q868G8|Q868G8_BRAFL_Homeobox_protein_AmphiTlx_(Fragment)_OS=Branchiostoma_floridae_PE=4_SV=1
Tc	Tribolium castaneum	Tlx	Tlx	gi|642936139|ref|XP_008198314.1|_PREDICTED:_T-cell_leukemia_homeobox_protein_2_[Tribolium_castaneum]
Hr	Helobdella robusta	Tlx A	Tlx	jgi|Helro1|192586_EXPANDED
Lg	Lottia gigantea	Tlx A	Tlx	jgi|Lotgi1|122283|e_gw1.40.172.1_EXPANDED
Hr	Helobdella robusta	Tlx B	Tlx	jgi|Helro1|85050
Lg	Lottia gigantea	Tlx B	Tlx	jgi|Lotgi1|163574|fgenesh2_pg.C_sca_40000128
La	Lingula anatina	Tlx	Tlx	Lingula_anatina_comp42467_c0_seq2_2
Am	Apis mellifera	Tlx	Tlx	gi|1031999882|ref|XP_001119904.3|_PREDICTED:_homeobox_protein_MSX-2_isoform_X1_[Apis_mellifera]_=_Tlx?
Dm	Drosophila melanogaster	Tlx	Tlx	gi|45549042|ref|NP_476873.2|_C15_[Drosophila_melanogaster]
Pv	Patella vulgata	Lbx	Lbx	abyss8761947_Lbx
Sl	Spirobranchus lamarcki	Lbx	Lbx	S.lam_Poma61_NODE_2254250_Lbx_b
Ct	Capitella teleta	Lbx	Lbx	jgi|Capca1|29749|gw1.315.16.1_Lbx
Cg	Crassostrea gigas	Lbx	Lbx	tr|K1PJ20|K1PJ20_CRAGI_Transcription_factor_LBX1_OS=Crassostrea_gigas_GN=CGI_10010398_PE=4_SV=1
Pd	Platynereis dumerilii	Lbx	Lbx	tr|A5HKM6|A5HKM6_PLADU_Homeodomain_protein_Lbx_OS=Platynereis_dumerilii_PE=2_SV=2
Bf	Branchiostoma floridae	Lbx	Lbx	JGI:291158|Branchiostoma_floridae_Lbx
Tc	Tribolium castaneum	Lbx	Lbx	gi|91091008|ref|XP_975006.1|_PREDICTED:_homeobox_protein_BarH-like_1_[Tribolium_castaneum]_(Lbx)
Hr	Helobdella robusta	Lbx A	Lbx	jgi|Helro1|174136
Hr	Helobdella robusta	Lbx B	Lbx	jgi|Helro1|173001
Lg	Lottia gigantea	Lbx	Lbx	jgi|Lotgi1|63559|gw1.40.43.1
La	Lingula anatina	Lbx	Lbx	Lingula_anatina_comp132769_c0_seq6_1
Am	Apis mellifera	Lbx	Lbx	gi|1032001665|ref|XP_016773403.1|_PREDICTED:_homeotic_protein_antennapedia-like_[Apis_mellifera]_=_Lbx?
Dm	Drosophila melanogaster	ladybird early	Lbx	gi|24648757|ref|NP_524435.2|_ladybird_early_[Drosophila_melanogaster]
Dm	Drosophila melanogaster	ladybird late	Lbx	gi|24648755|ref|NP_524434.2|_ladybird_late,_isoform_A_[Drosophila_melanogaster]
Sl	Spirobranchus lamarcki	Msx	Msx	S.lam_comp209041_c0_seq1_Msx_a
Pv	Patella vulgata	Msx A	Msx	abyss8752522_Msx
Pv	Patella vulgata	Msx B	Msx	abyss4982535_Msx_b
La	Lingula anatina	Msx	Msx	Lingula_anatina_comp130312_c0_seq1_1
Ct	Capitella teleta	Msx	Msx	gi|443686534|gb|ELT89775.1|_hypothetical_protein_CAPTEDRAFT_176625_[Capitella_teleta]_Msx
Pd	Platynereis dumerilii	Msx	Msx	gi|83318945|emb|CAJ38810.1|_Msx_protein_[Platynereis_dumerilii]
Hr	Helobdella robusta	Msx	Msx	jgi|Helro1|174933
Cg	Crassostrea gigas	Msx	Msx	tr|K1QPR6|K1QPR6_CRAGI_Homeobox_protein_XHOX-7.1_OS=Crassostrea_gigas_GN=CGI_10023979_PE=4_SV=1
Tc	Tribolium castaneum	Dr2	Msx	gi|86515336|ref|NP_001034495.1|_muscle_segment_homeodomain_protein_[Tribolium_castaneum]
Tc	Tribolium castaneum	Dr1	Msx	gi|642936143|ref|XP_975059.2|_PREDICTED:_muscle_segmentation_homeobox_[Tribolium_castaneum]
Lg	Lottia gigantea	Msx A	Msx	jgi|Lotgi1|138144|e_gw1.122.24.1
Bf	Branchiostoma floridae	Msx	Msx	JGI:291058|Branchiostoma_floridae_Msx
Lg	Lottia gigantea	Msx B	Msx	jgi|Lotgi1|88771|gw1.122.88.1
Lg	Lottia gigantea	Msx C	Msx	jgi|Lotgi1|88740|gw1.122.87.1
Am	Apis mellifera	Dr1	Msx	gi|339717142|ref|NP_001108550.1|_homeobox_protein_H17_[Apis_mellifera]_=_Dr1/381-442 homeobox protein H17 [Apis mellifera] = Dr1
Am	Apis mellifera	Dr2	Msx	gi|571506686|ref|XP_001120268.3|PREDICTED:_muscle_segmentation_homeobox_[Apis_mellifera]_=_Dr2/316-377 PREDICTED: muscle segmentation homeobox [Apis mellifera] = Dr2
Dm	Drosophila melanogaster	Dr	Msx	gi|17137470|ref|NP_477324.1|_drop_[Drosophila_melanogaster]/420-481 drop [Drosophila melanogaster]

## Sheet: PRD
Species		Identification		Sequence details
Code	Full	Name	Group	Primary	Secondary
Ct	Capitella teleta	(ANTP)	(ANTP)	gi|165873675|gb|ABY67962.1| antennapedia hox protein [Capitella teleta] -- ROOT
Sl	Spirobranchus lamarcki	Otx A	Otx	comp381416_c0_seq1	K&S_Otx - different isoform?
Sl	Spirobranchus lamarcki	Otx B	Otx	S.lam_comp381144_c0_seq5_Otx
Pv	Patella vulgata	Otx	Otx	abyss_6978896_Otx
Sl	Spirobranchus lamarcki	Otx C	Otx	S.lam_C23866_Otx?
Ct	Capitella teleta	Otx	Otx	Capca1|165954|estExt_Genewise1.C_1510022_Otx
Pd	Platynereis dumerilii	Otx	Otx	gi|11877290_Pdum_Otx
Hr	Helobdella robusta	Otx A	Otx	Helro1|75373_Otx
Hr	Helobdella robusta	Otx B	Otx	Helro1|70729_Otx
Hr	Helobdella robusta	Otx C	Otx	Helro1|128268_Otx?
Lg	Lottia gigantea	Otx	Otx	Lotgi1|194184|estExt_Genewise1.C_sca_570182_Otx
Cg	Crassostrea gigas	Otx	Otx	CGI_10015784_Cgig_Otx
La	Lingula anatina	Otx A	Otx	Linan|g16.0.1_Otx
La	Lingula anatina	Otx B	Otx	Linan|g5166.t1_Otx
Tc	Tribolium castaneum	Oc	Otx	Beetle|Oc1|Otx|PRD
Tc	Tribolium castaneum	Oc	Otx	Beetle|Oc2|Otx|PRD
Am	Apis mellifera	Oc	Otx	Honeybee|Oc1|Otx|PRD
Am	Apis mellifera	Oc	Otx	Honeybee|Oc2|Otx|PRD
Dm	Drosophila melanogaster	oc	Otx	Fruitfly|oc|Otx|PRD
Bf	Branchiostoma floridae	Otx	Otx	Amphioxus|Otx|Otx|PRD
Sl	Spirobranchus lamarcki	Gsc	Gsc	S.lam_comp352614_c0_seq1+(simK&S)_Gsc
Ct	Capitella teleta	Gsc	Gsc	Capca1|225092|estExt_fgenesh1_pg.C_5820013_Gsc
Pd	Platynereis dumerilii	Gsc	Gsc	gi|11932960_Pdum_Gsc
Lg	Lottia gigantea	Gsc	Gsc	Lotgi1|107589|e_gw1.7.34.1_Gsc
Cg	Crassostrea gigas	Gsc2	Gsc	CGI_10026711_Cgig_Gsc2
Cg	Crassostrea gigas	Gsc1	fragment	CGI_10007832_Cgig_Gsc1
La	Lingula anatina	Gsc	Gsc	Linan|g5168.t1_Gsc
Tc	Tribolium castaneum	Gsc	Gsc	Beetle|Gsc|Gsc|PRD
Am	Apis mellifera	Gsc	Gsc	Honeybee|Gsc|Gsc|PRD
Dm	Drosophila melanogaster	Gsc	Gsc	Fruitfly|Gsc|Gsc|PRD
Bf	Branchiostoma floridae	Gsc	Gsc	Amphioxus|Gsc|Gsc|PRD
Sl	Spirobranchus lamarcki	Pitx	Pitx	S.lam_K&S_Pitx
Ct	Capitella teleta	Pitx	Pitx	Capca1|171001|estExt_Genewise1Plus.C_480110_Pitx
Pd	Platynereis dumerilii	Pitx3	Pitx	P.dum_transdraft_Loc_48475_Pitx
Pd	Platynereis dumerilii	Pitx1	Pitx	Pdum_Pitx_1
Pd	Platynereis dumerilii	Pitx4	Pitx	Pdum_Pitx_4
Pd	Platynereis dumerilii	Pitx2	Pitx	Pdum_Pitx_2
Hr	Helobdella robusta	Pitx	Pitx	Helro1|112977_Pitx
Lg	Lottia gigantea	Pitx	Pitx	Lotgi1|179482|fgenesh2_pm.C_sca_69000015_Pitx
Cg	Crassostrea gigas	Pitx	Pitx	CGI_10018398_Cgig_Pitx
La	Lingula anatina	Pitx	Pitx	Linan|g24833.t1_Pitx
Tc	Tribolium castaneum	Ptx1	Pitx	Beetle|Ptx1|Pitx|PRD
Am	Apis mellifera	Ptx1	Pitx	Honeybee|Ptx1|Pitx|PRD
Dm	Drosophila melanogaster	Ptx1	Pitx	Fruitfly|Ptx1|Pitx|PRD
Bf	Branchiostoma floridae	Pitx	Pitx	Amphioxus|Pitx|Pitx|PRD
Sl	Spirobranchus lamarcki	Dmbx	Dmbx	S.lam_K&S_Dmbx
Pv	Patella vulgata	Dmbx	Dmbx	abyss_8712152_Dmbx
Ct	Capitella teleta	Dmbx	Dmbx	Capca1|174285|estExt_Genewise1Plus.C_9230010_Dmbx
Pd	Platynereis dumerilii	Dmbx	Dmbx	17262_Pdum_Dmbx
Hr	Helobdella robusta	Dmbx	Dmbx	Helro1|148568_Dmbx
Lg	Lottia gigantea	Dmbx	Dmbx	Lotgi1|100263|gw1.69.269.1_Dmbx
Cg	Crassostrea gigas	Dmbx	Dmbx	CGI_10011833_Cgig_Dmbx
La	Lingula anatina	Dmbx	Dmbx	Linan|g3286.t1_Dmbx
Bf	Branchiostoma floridae	Dmbx	Dmbx	Amphioxus|Dmbx|Dmbx|PRD
Sl	Spirobranchus lamarcki	PRD-VII	PRD-VII*	S.lam_K&S_Paired-like
Ct	Capitella teleta	PRD-VII	PRD-VII*	Capca1|167382|estExt_Genewise1Plus.C_670089_Paired-like
Sl	Spirobranchus lamarcki	Vsx A	Vsx	S.lam_K&S_Vsx
Pv	Patella vulgata	Vsx	Vsx	abyss_8540533_Vsx
Pv	Patella vulgata	Vsx (B)	fragment	abyss8616359_Vsx
Sl	Spirobranchus lamarcki	Vsx B	Vsx	S.lam_comp276729_c0_seq1_Vsx
Ct	Capitella teleta	Vsx A	Vsx	Capca1|227181|estExt_fgenesh1_pg.C_2420021_Vsx -- weird HD half-repeat
Ct	Capitella teleta	Vsx B	Vsx	Capca1|135374|e_gw1.242.8.1_Vsx
Pd	Platynereis dumerilii	Vsx	Vsx	IB0AAA33DA06EM1_Pdum_Vsx-expressedpseudogene?
Pd	Platynereis dumerilii	Vsx B1	Vsx	lcl|g_s300063_Pdum_weirdrepeatweirdrepeat
Pd	Platynereis dumerilii	Vsx B2	Vsx	lcl|g_s300063_Pdum_weirdrepeat
Pd	Platynereis dumerilii	Vsx C	Vsx	C28190040_Pdum_Vsx
Hr	Helobdella robusta	Vsx A	Vsx	Helro1|88135_Vsx
Hr	Helobdella robusta	Vsx B	Vsx	Helro1|152744_Vsx
Lg	Lottia gigantea	Vsx A	Vsx	Lotgi1|232402|estExt_fgenesh2_pg.C_sca_290011_Vsx
Lg	Lottia gigantea	Vsx B	Vsx	Lotgi1|161323|fgenesh2_pg.C_sca_29000010_Vsx
Lg	Lottia gigantea	Vsx C	Vsx	Lotgi1|79690|gw1.29.311.1_Vsx
Cg	Crassostrea gigas	Vsx1	Vsx	CGI_10010562_Cgig_Vsx1
Cg	Crassostrea gigas	Vsx2	Vsx	CGI_10010563_Cgig_Vsx2
La	Lingula anatina	Vsx A	Vsx	Linan|g3280.t1_Vsx
La	Lingula anatina	Vsx B	Vsx	Linan|g3279.t1_Vsx
Tc	Tribolium castaneum	Vsx	Vsx	Beetle|Vsx|Vsx|PRD
Am	Apis mellifera	Vsx	Vsx	Honeybee|Vsx|Vsx|PRD
Dm	Drosophila melanogaster	tup	Vsx	Fruitfly|tup|Vsx|PRD
Dm	Drosophila melanogaster	Vsx1	Vsx	Fruitfly|Vsx1|Vsx|PRD
Dm	Drosophila melanogaster	Vsx2	Vsx	Fruitfly|Vsx2|Vsx|PRD
Bf	Branchiostoma floridae	Vsx	Vsx	Amphioxus|Vsx|Vsx|PRD
Sl	Spirobranchus lamarcki	Otp A	Otp	S.lam_K&S+comp369769_c0_seq1_Otp
Sl	Spirobranchus lamarcki	Otp B	Otp	S.lam_comp360328_c0_seq1_Otp
Ct	Capitella teleta	Otp A	Otp	Capca1|80905|gw1.61.82.1_Otp
Ct	Capitella teleta	Otp B	Otp	Capca1|99648|e_gw1.61.81.1_Otp
Pd	Platynereis dumerilii	Otp A	Otp	359_1_Pdum_Otp
Pd	Platynereis dumerilii	Otp B	Otp	gi|150416759_Pdum_Otp
Hr	Helobdella robusta	Otp A	Otp	Hrob_filtgen_scaffold_4_Otp
Hr	Helobdella robusta	Otp B	Otp	Helro1|102846_Otp
Lg	Lottia gigantea	Otp	Otp	Lotgi1|150185|fgenesh2_kg.C_sca_28000019_Otp
Cg	Crassostrea gigas	Otp	Otp	CGI_10021751-Cgig_Otp
La	Lingula anatina	Otp	Otp	Linan|g7013.t1_Otp
Tc	Tribolium castaneum	Otp	Otp	Beetle|Otp|Otp|PRD
Am	Apis mellifera	Otp	Otp	Honeybee|Otp|Otp|PRD
Dm	Drosophila melanogaster	otp	Otp	Fruitfly|otp|Otp|PRD
Bf	Branchiostoma floridae	Otp	Otp	Amphioxus|Otp|Otp|PRD
Sl	Spirobranchus lamarcki	Hbn	Hbn	S.lam_comp292134_c0_seq1_Hbn	K&S_Hbn
Ct	Capitella teleta	Hbn	Hbn	Capca1|169576|estExt_Genewise1Plus.C_610054_Hbn
Pd	Platynereis dumerilii	Hbn	Hbn	IB0AAA65YD21FM1_Pdum_Hbn
Pd	Platynereis dumerilii	Hbn B	fragment	scaffold890160_Pdum_Hbn - same as above? Weird difference in HD
Hr	Helobdella robusta	Hbn	Hbn	Hrob_filtgen_scaffold_77_Hbn
Cg	Crassostrea gigas	Hbn	Hbn	C.gig_gen_scaffold1382_Hbn
Lg	Lottia gigantea	Hbn	Hbn	Lotgi1|80455|gw1.28.298.1_Hbn
La	Lingula anatina	Hbn	Hbn	Linan|g8444.t1_Hbn	L.ana_maskgen_scaffold139_HD2
Dm	Drosophila melanogaster	hbn	Hbn	Fruitfly|hbn|Hbn|PRD
Tc	Tribolium castaneum	Hbn	Hbn	Beetle|Hbn|Hbn|PRD
Am	Apis mellifera	Hbn	Hbn	Honeybee|Hbn|Hbn|PRD
Sl	Spirobranchus lamarcki	Prrx	Prrx	S.lam_comp371834_c0_seq4_Prrx
Pd	Platynereis dumerilii	Prrx	Prrx	contig38655_Pdum_Prrx
Ct	Capitella teleta	Prrx	Prrx	Capca1|171492|estExt_Genewise1Plus.C_3870006_Prrx
Hr	Helobdella robusta	Prrx A	Prrx	Helro1|67090_Prrx
Hr	Helobdella robusta	Prrx B	Prrx	Helro1|72062_Prrx
Lg	Lottia gigantea	Prrx	Prrx	gi|676463341|ref|XP_009056566.1|_hypothetical_protein_LOTGIDRAFT_120179_[Lottia_gigantea]_Prrx
Cg	Crassostrea gigas	Prrx	Prrx	CGI_10021523_Cgig_Prrx
La	Lingula anatina	Prrx	Prrx	Linan|g6642.t1_Prrx
Tc	Tribolium castaneum	Prrx	Prrx	Beetle|Prrx|Prrx|PRD
Am	Apis mellifera	Prrx	Prrx	Honeybee|Prrx|Prrx|PRD
Dm	Drosophila melanogaster	CG9876	Prrx	Fruitfly|CG9876|Prrx|PRD
Bf	Branchiostoma floridae	Prrx	Prrx	Amphioxus|Prrx|Prrx|PRD
Sl	Spirobranchus lamarcki	Shox	Shox	S.lam_comp268584_c0_seq1R+comp99789_c0_seq1_Shox
Pv	Patella vulgata	Shox	Shox	abyss_8494575_Shox
Ct	Capitella teleta	Shox	Shox	Capca1|158069|estExt_Genewise1.C_3330012_Shox
Pd	Platynereis dumerilii	Shox	Shox	g_sc_V2_30716_Pdum_Shox
Hr	Helobdella robusta	Shox	Shox	Helro1|67518_Shox
Lg	Lottia gigantea	Shox	Shox	Lotgi1|109689|e_gw1.10.515.1_Shox
Cg	Crassostrea gigas	Shox	Shox	CGI_10012343_Cgig_Shox
La	Lingula anatina	Shox	Shox	Linan|g23373.t1_Shox
Tc	Tribolium castaneum	Shox	Shox	Beetle|Shox|Shox|PRD
Am	Apis mellifera	Shox	Shox	Honeybee|Shox|Shox|PRD
Dm	Drosophila melanogaster	CG34367	Shox	Fruitfly|CG34367|Shox|PRD
Bf	Branchiostoma floridae	Shox	Shox	Amphioxus|Shox|Shox|PRD
Pv	Patella vulgata	Arx	Arx	abyss_8791594_Arx
Sl	Spirobranchus lamarcki	Arx	Arx	S.lam_Poma61_NODE_3861079+NODE_3844334_Arx
Ct	Capitella teleta	Arx	Arx	C.tel_filtgen_scaffold_11_Arx
Pd	Platynereis dumerilii	Arx	Arx	gi|295656520_Pdum_Arx
Hr	Helobdella robusta	Arx	Arx	Helro1|148448_Arx
Lg	Lottia gigantea	Arx B	Arx	Lotgi1|78925|gw1.68.101.1_Arx
Lg	Lottia gigantea	Arx A	Arx	Lotgi1|80522|gw1.77.124.1_Arx?
Cg	Crassostrea gigas	Arx	Arx	CGI_10028810_Cgig_Arx
La	Lingula anatina	Arx	Arx	Linan|g28526.t1_Arx
Tc	Tribolium castaneum	Al	Arx	Beetle|Al|Arx|PRD
Tc	Tribolium castaneum	Pph13	Arx	Beetle|Pph13|Arx|PRD
Am	Apis mellifera	Al	Arx	Honeybee|Al|Arx|PRD
Am	Apis mellifera	Pph13	Arx	Honeybee|Pph13|Arx|PRD
Dm	Drosophila melanogaster	al	Arx	Fruitfly|al|Arx|PRD
Dm	Drosophila melanogaster	Pph13	Arx	Fruitfly|Pph13|Arx|PRD
Bf	Branchiostoma floridae	Arx	Arx	Amphioxus|Arx|Arx|PRD
Sl	Spirobranchus lamarcki	Alx	Alx	S.lam_Poma61_NODE_794645_Alx
Pv	Patella vulgata	Alx	Alx	abyss_8608521_Alx
Ct	Capitella teleta	Alx	Alx	Cte_filtgen_scaffold_29_Alx
Pd	Platynereis dumerilii	Alx	Alx	Loc_63303_Pdum_Alx
Lg	Lottia gigantea	Alx	Alx	Lotgi1|78457|gw1.39.207.1_Alx
Cg	Crassostrea gigas	Alx	fragment	C.gig_gen_scaffold1132_Alx
La	Lingula anatina	Alx	Alx	Linan|g22274.t1_Alx
Bf	Branchiostoma floridae	Alx	Alx	Amphioxus|Alx|Alx|PRD
Pv	Patella vulgata	Phox	Phox	abyss_8684740_Phox
Sl	Spirobranchus lamarcki	Phox	Phox	S.lam_Poma61_NODE_799495_Phox
Ct	Capitella teleta	Phox	Phox	Cte_filtgen_scaffold_243_Phox
Pd	Platynereis dumerilii	Phox	Phox	Pdum_Phox
Hr	Helobdella robusta	Phox	Phox	Hrob_filtgen_scaffold_197_Phox
Lg	Lottia gigantea	Phox	Phox	Lotgi1|99911|gw1.16.584.1_Phox
La	Lingula anatina	Phox	Phox	L.ana_maskgen_scaffold360_Phox
Tc	Tribolium castaneum	Phox	Phox	Beetle|Phox|Phox|PRD
Am	Apis mellifera	Phox	Phox	Honeybee|Phox|Phox|PRD
Dm	Drosophila melanogaster	PHDP	Phox	Fruitfly|PHDP|Phox|PRD
Bf	Branchiostoma floridae	Phox	Phox	Amphioxus|Phox|Phox|PRD
Sl	Spirobranchus lamarcki	Rax	Rax	S.lam_Poma61_NODE_614110_Rax
Pv	Patella vulgata	Rax	Rax	abyss_3867147_Rax
Ct	Capitella teleta	PRD-I	PRD-I	Capca1|30032|gw1.107.22.1_Rax?
Pd	Platynereis dumerilii	Rax	Rax	gi|51979090_Pdum_Rax
Hr	Helobdella robusta	Rax	Rax	Hrob_filtgen_scaffold_1944_Rax
Lg	Lottia gigantea	Rax	Rax	Lotgi1|161249|fgenesh2_pg.C_sca_28000130_Rax
Cg	Crassostrea gigas	Rax	Rax	CGI_10028663_Cgig_Rax
La	Lingula anatina	Rax	Rax	Linan|g8445.t1_Rax
Tc	Tribolium castaneum	RX	Rax	gi|270011078|gb|EFA07526.1|_Rax_[Tribolium_castaneum]
Am	Apis mellifera	Rx	Rax	Honeybee|Rx|Rax|PRD
Dm	Drosophila melanogaster	Rx	Rax	Fruitfly|Rx|Rax|PRD
Bf	Branchiostoma floridae	Rax	Rax	Amphioxus|Rax|Rax|PRD
Tc	Tribolium castaneum	CG11294	CG11294	Beetle|CG11294|CG11294|PRD
Am	Apis mellifera	CG11294	CG11294	Honeybee|CG11294|CG11294|PRD
Dm	Drosophila melanogaster	CG11294	CG11294	Fruitfly|CG11294|CG11294|PRD
Cg	Crassostrea gigas	Prop	Prop	CGI_10006125_Cgig_Prop
Tc	Tribolium castaneum	Prop	Prop	Beetle|Prop|Prop|PRD
Am	Apis mellifera	Prop	Prop	Honeybee|Prop|Prop|PRD
Dm	Drosophila melanogaster	CG32532	Prop	Fruitfly|CG32532|Prop|PRD
Bf	Branchiostoma floridae	Prop	Prop	Amphioxus|Prop|Prop|PRD
Ct	Capitella teleta	Drgx	Drgx	Capca1|147353|e_gw1.10.42.1_Drgx
Hr	Helobdella robusta	Drgx	Drgx	Helro1|145540_Drgx
Lg	Lottia gigantea	Drgx	Drgx	Lotgi1|89437|gw1.14.329.1_Drgx
Cg	Crassostrea gigas	Drgx	Drgx	CGI_10007626_Cgig_Drgx
La	Lingula anatina	Drgx	Drgx	Linan|g1726.t1_Drgx
Tc	Tribolium castaneum	Drgx	Drgx	Beetle|Drgx|Drgx|PRD
Am	Apis mellifera	Drgx	Drgx	Honeybee|Drgx|Drgx|PRD
Dm	Drosophila melanogaster	CG34340	Drgx	Fruitfly|CG34340|Drgx|PRD
Bf	Branchiostoma floridae	Drgx	Drgx	Amphioxus|Drgx|Drgx|PRD
Sl	Spirobranchus lamarcki	Uncx	Uncx	S.lam_Poma61_NODE_1870536/NODE_3924212_Uncx?
Pv	Patella vulgata	Uncx	Uncx	abyss_8730358_Uncx?
Sl	Spirobranchus lamarcki	Uncx B	fragment	S.lam_Poma61_NODE_1097322_Uncx?
Ct	Capitella teleta	Uncx A	Uncx	Cte_filtgen_scaffold_658_HD2_Uncx
Ct	Capitella teleta	Uncx B	Uncx	Cte_filtgen_scaffold_658_HD1_Uncx
Pd	Platynereis dumerilii	Uncx A	Uncx	contig21574_Pdum_Uncx
Pd	Platynereis dumerilii	Uncx B	Uncx	lf06P0030F19_F_Pdum_Uncx
Hr	Helobdella robusta	Uncx A	Uncx	Hrob_filtgen_scaffold_27_Uncx
Hr	Helobdella robusta	Uncx B		Hrob_filtgen_scaffold_37_Uncx - highly divergent
Lg	Lottia gigantea	Uncx	Uncx	Lgig_filtgen_sca_6_Uncx?
Cg	Crassostrea gigas	Uncx	Uncx	CGI_10007529_Cgig_Uncx
La	Lingula anatina	Uncx A	Uncx	Linan|g25700.t1_Uncx
La	Lingula anatina	Uncx B	Uncx	Linan|g19407.t1_Uncx
Tc	Tribolium castaneum	Unc4	Uncx	Beetle|Unc4|Uncx|PRD
Am	Apis mellifera	Unc4	Uncx	Honeybee|Unc4|Uncx|PRD
Dm	Drosophila melanogaster	OdsH	Uncx	Fruitfly|OdsH|Uncx|PRD
Dm	Drosophila melanogaster	unc-4	Uncx	Fruitfly|unc-4|Uncx|PRD
Bf	Branchiostoma floridae	UncxA	Uncx	Amphioxus|UncxA|Uncx|PRD
Bf	Branchiostoma floridae	UncxB	Uncx	Amphioxus|UncxB|Uncx|PRD
Bf	Branchiostoma floridae	UncxC	Uncx	Amphioxus|UncxC|Uncx|PRD
Cg	Crassostrea gigas	Repo	Repo	CGI_10005826_Cgig_Repo
La	Lingula anatina	Repo	Repo	Linan|g3964.t1_Repo
Tc	Tribolium castaneum	Repo	Repo	Beetle|Repo|Repo|PRD
Am	Apis mellifera	Repo	Repo	Honeybee|Repo|Repo|PRD
Dm	Drosophila melanogaster	repo	Repo	Fruitfly|repo|Repo|PRD
Bf	Branchiostoma floridae	Repo	Repo	Amphioxus|Repo|Repo|PRD
Sl	Spirobranchus lamarcki	PRD-VIII	PRD-V	S.lam_comp110811_c0_seq1_AprdE
Bf	Branchiostoma floridae	Aprd6	PRD-V	Amphioxus|Aprd6|AprdE|PRD
Bf	Branchiostoma floridae	Aprd1	PRD-I	Amphioxus|Aprd1|AprdA|PRD
Bf	Branchiostoma floridae	Aprd2	Aprd	Amphioxus|Aprd2|AprdB|PRD
Bf	Branchiostoma floridae	Aprd3	PRD-IV*	Amphioxus|Aprd3|AprdC|PRD
Bf	Branchiostoma floridae	Aprd4	PRD-V	Amphioxus|Aprd4|AprdD|PRD
Bf	Branchiostoma floridae	Aprd5	PRD-VI	Amphioxus|Aprd5|AprdD|PRD
Sl	Spirobranchus lamarcki	Lopx	Lopx	S.lam_comp276818_c0_seq2_(ceh-37)
Pv	Patella vulgata	Lopx	Lopx	abyss_8788062_(ceh-37)
Pd	Platynereis dumerilii	Lopx	Lopx	Pdum_KN-1127-B-175_B12_(ceh-37)
Ct	Capitella teleta	Lopx A	Lopx	Capca1|201404|fgenesh1_pg.C_scaffold_64000034_(ceh-37)
Ct	Capitella teleta	Lopx B	Lopx	Capca1|223367|estExt_fgenesh1_pg.C_11740002_(ceh-37)
Lg	Lottia gigantea	Lopx	Lopx	Lotgi1|169764|fgenesh2_pg.C_sca_89000011_(ceh-37)
La	Lingula anatina	Lopx	Lopx	Linan|g1735.t1_unknown
Cg	Crassostrea gigas	Lopx	Lopx	tr|K1PGT0|K1PGT0_CRAGI_Homeobox_protein_ceh-37_OS=Crassostrea_gigas_GN=CGI_10016179_PE=4_SV=1
Cg	Crassostrea gigas	PRD1	PRD-IV	CGI_10017003_Cgig_PRD1
Pv	Patella vulgata	PRD-IV	PRD-IV	abyss_8800752_PRD1
Lg	Lottia gigantea	PRD-IV	PRD-IV	Lotgi1|173086|fgenesh2_pg.C_sca_148000037_Rax?
La	Lingula anatina	PRD-IV	PRD-IV	L.ana_maskgen_scaffold43_PRD1
Cg	Crassostrea gigas	PRD3	PRD-VI	CGI_10009720_Cgig_PRD3
Lg	Lottia gigantea	PRD-VI	PRD-VI	L.gig_filtgen_sca_30_PRD3
Cg	Crassostrea gigas	PRD4	PRD-V	CGI_10003333_Cgig_PRD4
Pv	Patella vulgata	PRD-V A	PRD-V	abyss_8509459_PRD4
Pv	Patella vulgata	PRD-V B	PRD-V	abyss_8542368_PRD4
Lg	Lottia gigantea	PRD-V A1	PRD-V	L.gig_XP_009053595.1_PRD4
Lg	Lottia gigantea	PRD-V A2	PRD-V	L.gig_XP_009053594.1_PRD4
Lg	Lottia gigantea	PRD-V B1	PRD-V	jgi|Lotgi1|155771|fgenesh2_pg.C_sca_9000155	Lgig 1416133 59 6/XP_009066546.1
Lg	Lottia gigantea	PRD-V B2	PRD-V	jgi|Lotgi1|155772|fgenesh2_pg.C_sca_9000156	Lgig 1416135 43 7/XP_009066547.1
Pd	Platynereis dumerilii	PRD-V	PRD-V	P.dum_scaffold940184_PRD4/5?
Lg	Lottia gigantea	PRD-V C2	PRD-V	Lotgi1|80580|gw1.22.233.1_Unknown
Lg	Lottia gigantea	PRD-V C3	PRD-V	Lotgi1|80535|gw1.22.230.1_Unknown
Lg	Lottia gigantea	PRD-V C1	PRD-V	Lotgi1|100387|gw1.33.427.1_Unknown
Ct	Capitella teleta	PRD-V A	PRD-V	gi|443724196|gb|ELU12308.1|_hypothetical_protein_CAPTEDRAFT_220188_[Capitella_teleta]_PRD4/5?
Ct	Capitella teleta	PRD-V B	PRD-V	gi|443702882|gb|ELU00705.1|_hypothetical_protein_CAPTEDRAFT_202104_[Capitella_teleta]_PRD4/5?
Cg	Crassostrea gigas	PRD5	PRD-V	CGI_10013213_Cgig_PRD5
Cg	Crassostrea gigas	PRD6	PRD-I	CGI_10015407_Cgig_PRD6
Cg	Crassostrea gigas	PRD7	PRD-III	CGI_10025814_Cgig_PRD7
Ct	Capitella teleta	PRD-III	PRD-III	C.tel_filtgen_scaffold_1_PRD7
Hr	Helobdella robusta	PRD7?	fragment	H.rob_gen_scaffold_57_PRD7
Cg	Crassostrea gigas	PRD8	PRD-II	CGI_10026008_Cgig_PRD8
Sl	Spirobranchus lamarcki	PRD-II	PRD-II	S.lam_Poma61_1204652_PRD8
Pv	Patella vulgata	PRD-II	PRD-II	abyss_3407609_PRD8
Ct	Capitella teleta	PRD-II	PRD-II	C.tel_filtgen_scaffold_202_PRD8
Lg	Lottia gigantea	PRD-II	PRD-II	Lotgi1|89067|gw1.102.128.1_PRD8
Hr	Helobdella robusta	PRD-III-like	PRD-III?	H.rob_filtgen_scaffold_62_PRD8?
Cg	Crassostrea gigas	PRD9	orphan	CGI_10026078_Cgig_PRD9
Hr	Helobdella robusta	Unknown	orphan	H.rob_gen_scaffold_5_HD1_PRD9?
Hr	Helobdella robusta	Alx	Alx	gi|675873864|ref|XP_009022492.1|_hypothetical_protein_HELRODRAFT_66919,_partial_[Helobdella_robusta]_PRD9?
Pv	Patella vulgata	Pax3/7	Pax3/7	abyss_8479772_Pax3/7
Sl	Spirobranchus lamarcki	Pax3/7 A	Pax3/7	S.lam_Poma61_NODE_3243896_Pax3/7b?
Sl	Spirobranchus lamarcki	Pax3/7 B	Pax3/7	S.lam_Poma61_NODE_1791041_Pax3/7
Ct	Capitella teleta	Pax3/7	Pax3/7	Capca1|44697|gw1.698.8.1_Pax3/7
Pd	Platynereis dumerilii	Pax3/7	Pax3/7	Pdum_Pax3/7
Hr	Helobdella robusta	Pax3/7 A	Pax3/7	Helro1|185509_Pax3/7
Hr	Helobdella robusta	Pax3/7 B	Pax3/7	gi|675858582|ref|XP_009014851.1|_hypothetical_protein_HELRODRAFT_92410,_partial_[Helobdella_robusta]_Pax3/7
Lg	Lottia gigantea	Pax3/7	Pax3/7	Lotgi1|142778|e_gw1.186.17.1_Pax3/7
Cg	Crassostrea gigas	Pax3/7	Pax3/7	CGI_10026438_Cgig_Pax3/7
La	Lingula anatina	Pax3/7	Pax3/7	Linan|g18330.t1_Pax3/7
Tc	Tribolium castaneum	Gsb	Pax3/7	Beetle|Gsb|Pax3/7|PRD
Tc	Tribolium castaneum	Gsbn	Pax3/7	Beetle|Gsbn|Pax3/7|PRD
Tc	Tribolium castaneum	Pax3/7	Pax3/7	Beetle|Prd|Pax3/7|PRD
Am	Apis mellifera	Gsb	Pax3/7	Honeybee|Gsb|Pax3/7|PRD
Am	Apis mellifera	Gsbn	Pax3/7	Honeybee|Gsbn|Pax3/7|PRD
Am	Apis mellifera	Pax3/7	Pax3/7	Honeybee|Prd|Pax3/7|PRD
Dm	Drosophila melanogaster	gsb	Pax3/7	Fruitfly|gsb|Pax3/7|PRD
Dm	Drosophila melanogaster	gsb-n	Pax3/7	Fruitfly|gsb-n|Pax3/7|PRD
Dm	Drosophila melanogaster	Pax3/7	Pax3/7	Fruitfly|prd|Pax3/7|PRD
Bf	Branchiostoma floridae	Pax3/7	Pax3/7	Amphioxus|Pax3/7|Pax3/7|PRD
Sl	Spirobranchus lamarcki	Pax4/6 A	Pax4/6	S.lam_comp375893_c0_seq1_Pax4/6
Sl	Spirobranchus lamarcki	Pax4/6 B	Pax4/6	S.lam_comp388122_c0_seq6_Pax4/6
Ct	Capitella teleta	Pax4/6	Pax4/6	Capca1|228124|estExt_fgenesh1_pg.C_290007_Pax4/6
Pd	Platynereis dumerilii	Pax4/6	Pax4/6	gi|83318915_Pdum_Pax4/6
Hr	Helobdella robusta	Pax4/6 A	Pax4/6	Helro1|80374_Pax4/6
Hr	Helobdella robusta	Pax4/6 B	Pax4/6	Helro1|173449_Pax4/6
Lg	Lottia gigantea	Pax4/6 A	Pax4/6	Lotgi1|133720|e_gw1.86.103.1_Pax4/6
Lg	Lottia gigantea	Pax4/6 B	Pax4/6	Lotgi1|80560|gw1.10.370.1_Pax4/6?
Cg	Crassostrea gigas	Pax4/6	Pax4/6	CGI_10020873_Cgig_Pax4/6
Cg	Crassostrea gigas	Pax6	Pax4/6	CGI_10027695_Cgig_Pax6
La	Lingula anatina	Pax4/6	Pax4/6	Linan|g3086.t1_Pax4/6
Tc	Tribolium castaneum	Toy	Pax4/6	Beetle|Toy|Pax4/6|PRD
Tc	Tribolium castaneum	Eyg	Pax4/6	Beetle|Eyg|Pax4/6|PRD
Tc	Tribolium castaneum	Ey	Pax4/6	Beetle|Ey|Pax4/6|PRD
Am	Apis mellifera	Ey	Pax4/6	Honeybee|Ey|Pax4/6|PRD
Am	Apis mellifera	Toy	Pax4/6	Honeybee|Toy|Pax4/6|PRD
Am	Apis mellifera	Eyg	Pax4/6	Honeybee|Eyg|Pax4/6|PRD
Dm	Drosophila melanogaster	ey	Pax4/6	Fruitfly|ey|Pax4/6|PRD
Dm	Drosophila melanogaster	toy	Pax4/6	Fruitfly|toy|Pax4/6|PRD
Dm	Drosophila melanogaster	eyg	Pax4/6	Fruitfly|eyg|Pax4/6|PRD
Dm	Drosophila melanogaster	toe	Pax4/6	Fruitfly|toe|Pax4/6|PRD
Bf	Branchiostoma floridae	Pax6	Pax4/6	Amphioxus|Pax6|Pax4/6|PRD
Pv	Patella vulgata	Hopx	Hopx	abyss_8784714
Pd	Platynereis dumerilii	Hopx	Hopx	P.dum_Loc_70363_Hopx
Lg	Lottia gigantea	Hopx	Hopx	L.gig_filtgen_sca_32
Cg	Crassostrea gigas	Hopx B	Hopx	C.gig_gen_scaffold_315_reconst.1
Cg	Crassostrea gigas	Hopx A	Hopx	CGI_10009529_Cgig_Hopx
La	Lingula anatina	Hopx	Hopx	L.ana_maskgen_scaffold184
				Gene names in the format Animal|gene_name|gene_family|gene_class are taken from HomeoDB
				http://homeodb.zoo.ox.ac.uk/download.get

## Sheet: TALE
Species		Identification		NAME IN MORINO	Sequence details
Code	Full	Name	Group		Primary	Secondary
Ct	Capitella teleta	(ANTP)	(ANTP)		gi|165873675|gb|ABY67962.1| antennapedia hox protein [Capitella teleta] -- ROOT
Sl	Spirobranchus lamarcki	Irx A	Irx		comp384181_c0_seq2	S.lam_NODE_1486882_length_3942_cov_5.768392_
Sl	Spirobranchus lamarcki	Irx B	Irx		S.lam_NODE_3455179_length_867_cov_9.635525_	K&S_Irx
Pv	Patella vulgata	Irx A1	Irx		abyss_8372166_1576_19062_2182088+,4622141+,4889924+
Pv	Patella vulgata	Irx A2	Irx		abyss_8614281_13934_200507_5053114+,...,8445743+/8741681_15121_215461_8445743-,...,8460700+ - HD identical to Irx A2
Pv	Patella vulgata	Irx B	Irx		abyss_8716471_7435_108939_8347305+,104N,8356051-
Ct	Capitella teleta	Irx A	Irx		jgi|Capca1|168300|estExt_Genewise1Plus.C_4020020
Ct	Capitella teleta	Irx B	Irx		CAPTEscaffold_402_dna:supercontig_supercontig:GCA_000328365.1:CAPTEscaffold_402:156334:157758:1_ORF
Ct	Capitella teleta	Irx C	Irx		CAPTEscaffold_402_dna:supercontig_supercontig:GCA_000328365.1:CAPTEscaffold_402:98460:99866:1_ORF
Pd	Platynereis dumerilii	Irx A	Irx		Pladu_Loc_16727
Pd	Platynereis dumerilii	Irx B	Irx		Pladu_Loc_26689_Tr_1_of_2_Len_376	Pladu_Loc_42698
Hr	Helobdella robusta	Irx A	Irx		gi|675860742|ref|XP_009015931.1|_hypothetical_protein_HELRODRAFT_147266,_partial_[Helobdella_robusta]_>gi|555703330|gb|ESO06563.1|_hypothetical_protein_HELRODRAFT_147266_[Helobdella_robusta]	HELRODRAFT_137744_expanded_scaffold_2:8387633-8387767+8388070-8388156/1-170
Hr	Helobdella robusta	Irx B	Irx		HELRODRAFT_153627_expanded_scaffold_8:5773323-5773180+5772851-5772771
Hr	Helobdella robusta	Irx C	Irx		HELRODRAFT_127856_expanded_scaffold_67:615205-615065+614682-614551
Hr	Helobdella robusta	Irx D	Irx		HELRODRAFT_127612_expanded_scaffold_31:958885-958971+960469-960558
Hr	Helobdella robusta	Irx E	Irx		Helro1|74370_expanded_scaffold_14:188330-188521
Cg	Crassostrea gigas	Irx4	Irx		tr|K1RIX6|K1RIX6_CRAGI_Homeobox_protein_araucan_OS=Crassostrea_gigas_GN=CGI_10004700_PE=4_SV=1
Cg	Crassostrea gigas	Irx3	Irx		tr|K1QIR0|K1QIR0_CRAGI_Iroquois-class_homeodomain_protein_IRXX6_OS=Crassostrea_gigas_GN=CGI_10020098_PE=4_SV=1
Cg	Crassostrea gigas	Irx1	Irx		tr|K1Q4X5|K1Q4X5_CRAGI_Iroquois-class_homeodomain_protein_IRXX6_OS=Crassostrea_gigas_GN=CGI_10011883_PE=4_SV=1
Cg	Crassostrea gigas	Irx2	Irx		tr|K1RA01|K1RA01_CRAGI_Homeobox_protein_caupolican_OS=Crassostrea_gigas_GN=CGI_10028533_PE=4_SV=1
Lg	Lottia gigantea	Irx A	Irx		Lotgi1_sca_9:1245309-1245506_extended
Lg	Lottia gigantea	Irx B	Irx		Lotgi1_sca_9:1664226-1664017_extended
Lg	Lottia gigantea	Irx C	Irx		Lotgi1_sca_9:1341105-1340899_extended
Lg	Lottia gigantea	Irx D	Irx		Lotgi1_sca_9:1301903-1302226_extended
La	Lingula anatina	Irx A	Irx		g174.t1
La	Lingula anatina	Irx B	Irx		g183.t1
La	Lingula anatina	Irx C	Irx		g176.t1
La	Lingula anatina	Irx D	Irx		g179.t1
Tc	Tribolium castaneum	Irx-like	Irx		gi|47155829|gb|AAT11862.1|_iroquoislike_protein_[Tribolium_castaneum]
Tc	Tribolium castaneum	Mirr	Irx		gi|270004889|gb|EFA01337.1|_mirror_[Tribolium_castaneum]
Dm	Drosophila melanogaster	Mirr	Irx		gi|2071997|gb|AAB53640.1|_mirror_[Drosophila_melanogaster]
Hr	Helobdella robusta	Irx F	Irx		Helro1|138488_expanded_scaffold_9:3493190-3493348
Hr	Helobdella robusta	Irx G	Irx		Helro1|153600_expanded_scaffold_9:3485747-3485589
Sl	Spirobranchus lamarcki	Meis B	Meis		comp355714_c0_seq1
Sl	Spirobranchus lamarcki	Meis A	Meis		comp386352_c0_seq1	K&S Meis
Ct	Capitella teleta	Meis	Meis		MODEL_jgi|Capca1|139538|e_gw1.6.148.1+jgi|Capca1|227932|estExt_fgenesh1_pg.C_60005
Pd	Platynereis dumerilii	Meis A	Meis		Pladu_Loc_21923_Tr_1_of_1_Len_240
Pd	Platynereis dumerilii	Meis B	Meis		Pladu_KN-1127-B-96_D24_SP6.abi_Sanger_Jekely_KN-1127
Hr	Helobdella robusta	Meis	Meis		gi|675893072|ref|XP_009032038.1|_hypothetical_protein_HELRODRAFT_155469_[Helobdella_robusta]_=gi|555686641|gb|ESN89873.1
Cg	Crassostrea gigas	Meis	Meis		tr|K1QSB6|K1QSB6_CRAGI_Homeobox_protein_homothorax_OS=Crassostrea_gigas_GN=CGI_10019589_PE=4_SV=1
Lg	Lottia gigantea	Meis	Meis		jgi|Lotgi1|121570|e_gw1.37.126.1
La	Lingula anatina	Meis	Meis		gi|919089966|ref|XP_013382018.1|_PREDICTED:_homeobox_protein_Meis1like_[Lingula_anatina]
Sl	Spirobranchus lamarcki	Mkx	Mkx		comp388617_c0_seq4	K&S_Mkx1 /PlamarckiiC31279_Locus_3664/PlamarckiiC29823_Locus_3390/PlamarckiiC49645_Locus_9778
Pv	Patella vulgata	Mkx	Mkx		abyss_8788807_8266_169930_8509752-,...,8674434-
Ct	Capitella teleta	Mkx	Mkx		jgi|Capca1|224655|estExt_fgenesh1_pg.C_3540016
Cg	Crassostrea gigas	Mkx	Mkx		CGI_10011802_from_http://eagle.fish.washington.edu/bivalvia/oyster_v9_gene.fasta
Hr	Helobdella robusta	Mkx	Mkx		Helro1|84083_expanded_scaffold_39:976429-976181
Lg	Lottia gigantea	Mkx	Mkx		jgi|Lotgi1|238064|estExt_fgenesh2_pg.C_sca_1290016
La	Lingula anatina	TALE-XIII	TALE-XIII		g1213.t1
Sl	Spirobranchus lamarcki	Pbx A	Pbx		KandS_Pbx = comp371011_c0_seq6+comp383856_c0_seq111	PlamarckiiC39728_Locus_572/PlamarckiiC40175_Locus_586/NODE_79665
Sl	Spirobranchus lamarcki	Pbx B	Pbx		S.lam_NODE_2876382_length_10172_cov_5.238498_
Ct	Capitella teleta	Pbx	Pbx		jgi|Capca1|223738|estExt_fgenesh1_pg.C_810017
Pd	Platynereis dumerilii	Pbx A	Pbx		Pladu_Loc_29062_Tr_1_of_1_Len_694
Pd	Platynereis dumerilii	Pbx B	Pbx		Pladu_Loc_733_Tr_1_of_10_Len_2647
Cg	Crassostrea gigas	Pbx	Pbx		tr|K1RRF9|K1RRF9_CRAGI_Homeobox_protein_extradenticle_OS=Crassostrea_gigas_GN=CGI_10026001_PE=4_SV=1
Hr	Helobdella robusta	Pbx A	Pbx		jgi|Helro1|73759
Hr	Helobdella robusta	Pbx B	Pbx		jgi|Helro1|87471
Hr	Helobdella robusta	Pbx C	Pbx		jgi|Helro1|195013
Hr	Helobdella robusta	Pbx D	Pbx		jgi|Helro1|185992
Lg	Lottia gigantea	Pbx	Pbx		jgi|Lotgi1|92730|gw1.10.463.1
La	Lingula anatina	Pbx	Pbx		g13473.t1
Dm	Drosophila melanogaster	Pbx	Pbx		gi|17647403|ref|NP_523360.1|_extradenticle,_isoform_A_[Drosophila_melanogaster]
Tc	Tribolium castaneum	Pbx	Pbx		gi|38490515|emb|CAD57734.1|_extradenticle_[Tribolium_castaneum]
Sl	Spirobranchus lamarcki	Pknox	Pknox		comp376160_c0_seq4	K&S_Pknox
Pd	Platynereis dumerilii	Pknox	Pknox		Pladu_Loc_33782_Tr_1_of_1_Len_754
Pd	Platynereis dumerilii	TALE-?	orphan		Pladu_KN-1127-B-173_K04_SP6.abi_Sanger_Jekely_KN-1127
Hr	Helobdella robusta	Pknox A	Pknox		jgi|Helro1|63009
Ct	Capitella teleta	Pknox	Pknox		jgi|Capca1|221385|estExt_fgenesh1_pg.C_2770011
Hr	Helobdella robusta	Pknox B	Pknox		Helro1|148447_expanded_scaffold_92:343121-343050+342797-342717+342453-342418
Cg	Crassostrea gigas	Pknox	Pknox		gi|405959167|gb|EKC25229.1|_Homeobox_protein_PKNOX2_[Crassostrea_gigas]
La	Lingula anatina	Pknox	Pknox		g24942.t1
Lg	Lottia gigantea	Pknox	Pknox		jgi|Lotgi1|178004|fgenesh2_pm.C_sca_16000007_modified_with_sca_16_to_make_more?sense
Ct	Capitella teleta	TALE-? A	orphan	CtTgifA	jgi|Capca1|181110|estExt_Genewise1Plus.C_3020025
Sl	Spirobranchus lamarcki	Tgif	Tgif		S.lam_PlamarckiiC46528_Locus_8294_Transcript_1/1_Confidence_1.000_Length_1585	comp382165_c0_seq1/K&S_Tgif/NODE_5039181/PlamarckiiC46528_Locus_8294/PlamarckiiC41673_Locus_6387/PlamarckiiC40974_Locus_6126
Pv	Patella vulgata	Tgif	Tgif		abyss_8675585_10491_287202_7287627-,...,4761011-
Cg	Crassostrea gigas	Tgif	Tgif		CGI_10023491_from_http://eagle.fish.washington.edu/bivalvia/oyster_v9_gene.fasta
Pd	Platynereis dumerilii	Tgif A	Tgif		Pladu_C31298765_17.0_Assembly25Scaffolds
Pd	Platynereis dumerilii	Tgif B	Tgif		Pladu_Loc_73852_Tr_1_of_1_Len_638
Lg	Lottia gigantea	Tgif	Tgif		jgi|Lotgi1|234569|estExt_fgenesh2_pg.C_sca_530004
La	Lingula anatina	Tgif	Tgif		g3207.t1
Cg	Crassostrea gigas	TALE-I TALE2	TALE-I		tr|K1QDG5|K1QDG5_CRAGI_Homeobox_protein_TGIF2LX_OS=Crassostrea_gigas_GN=CGI_10008335_PE=4_SV=1_TALE-I_TALE2
La	Lingula anatina	TALE-I	TALE-I		gi|919022325|ref|XP_013395037.1|_PREDICTED:_hornerinlike_[Lingula_anatina]	L.ana_g26240.t1
Pv	Patella vulgata	TALE-I	TALE-I		abyss_8478724_10418_182918_107036+,6492067-,4644521-
Sl	Spirobranchus lamarcki	TALE-I A	TALE-I		comp387177_c0_seq11_+2	NODE_5539924/NODE_1868786
Ct	Capitella teleta	TALE-I	TALE-I	CtTALE2	jgi|Capca1|207287|fgenesh1_pg.C_scaffold_237000029	Ctel_1513294_24_8
Hr	Helobdella robusta	TALE-I	TALE-I		Helro1|148509_expanded_scaffold_24:186547-186398
Lg	Lottia gigantea	TALE-I	TALE-I	LgTALE2	jgi|Lotgi1|111066|e_gw1.12.392.1	Lgig_1414665_30_1
Pd	Platynereis dumerilii	TALE-I	TALE-I		Pladu_g_s205488
Sl	Spirobranchus lamarcki	TALE-I B	TALE-I		comp329057_c0_seq1
Sl	Spirobranchus lamarcki	TALE-I C	TALE-I		NODE_659950
Cg	Crassostrea gigas	TALE-II TALE1	TALE-II		tr|K1PG94|K1PG94_CRAGI_Pre-B-cell_leukemia_transcription_factor_4_OS=Crassostrea_gigas_GN=CGI_10000035_PE=4_SV=1_TALE-II_TALE1
Sl	Spirobranchus lamarcki	TALE-IV AX HD2	TALE-IV		S.lam_NODE_16124_length_2122_cov_6.452404_HD2
Sl	Spirobranchus lamarcki	TALE-IV AY HD2	TALE-IV		S.lam_NODE_1867926_length_7155_cov_5.290706_HD2
Pd	Platynereis dumerilii	TALE-IV A HD2	TALE-IV		Pladu_scaffold824065_14.4_Assembly25Scaffolds_ORFtrim_HD2
Sl	Spirobranchus lamarcki	TALE-XVIII	TALE-XVIII		Model:K&S_Mkx2+PlamarckiiC25743+NODE_5185489+NODE_3753485
Hr	Helobdella robusta	TALE-XVI A	TALE-XVI		jgi|Helro1|162815
Hr	Helobdella robusta	TALE-XVI B	TALE-XVI		jgi|Helro1|67319
Sl	Spirobranchus lamarcki	TALE-VIII H	TALE-VIII		S.lam_NODE_147530_length_731_cov_4.727770_
Sl	Spirobranchus lamarcki	TALE-VIII G	TALE-VIII		S.lam_NODE_2978652_length_111_cov_12.315315_
Sl	Spirobranchus lamarcki	TALE-VIII F	TALE-VIII		NODE_847083_length_958_cov_5.124217__frame_-1
Sl	Spirobranchus lamarcki	TALE-VIII E	TALE-VIII		NODE_4360720_length_146_cov_11.253425__frame_-3
Sl	Spirobranchus lamarcki	TALE-VIII D	TALE-VIII		NODE_3492191_length_90_cov_15.022223__frame_-1
Sl	Spirobranchus lamarcki	TALE-VIII C	TALE-VIII		NODE_1058647_length_875_cov_10.520000__frame_+1
Pk	Spirobranchus kraussi	TALE-VIII SPILE-Z	TALE-VIII		BAW32712.1_spiralian-TALE-Z_homeobox_protein,_partial_[Pomatoleios_kraussii]
Sl	Spirobranchus lamarcki	TALE-VIII B	TALE-VIII		NODE_3560507_length_559_cov_5.647585__frame_+2
Cg	Crassostrea gigas	TALE-III TALE3	TALE-III		CGI_10011283_from_http://eagle.fish.washington.edu/bivalvia/array%20design/GeneID_ProbesOnArray_CDS.fa_TALE-III_TALE3
Ct	Capitella teleta	TALE-? C	orphan	CtTALEHD27	jgi|Capca1|127420|e_gw1.110.76.1
Ct	Capitella teleta	TALE-VIII B	TALE-VIII	CtTALEHD39/31	jgi|Capca1|202903|fgenesh1_pg.C_scaffold_478000015	Ctel_1505086_31_9, Ctel_1505698_31_9, Ctel_1499331_27_4
Ct	Capitella teleta	TALE-VIII A1	TALE-VIII	CtTALEHD21	CAPTEscaffold_436_dna:supercontig_supercontig:GCA_000328365.1:CAPTEscaffold_436:86974:88359:1_ORF	443699442/ELT98932.1/CAPTEDRAFT_7090+Ctel_1499505_38
La	Lingula anatina	TALE-III	TALE-III		L.ana_g8959.t1
La	Lingula anatina	TALE-XVIII	TALE-XVIII		L.ana_g30526.t1
Pv	Patella vulgata	TALE-III	TALE-III		abyss_8452882_2995_79131_6029121-,...,6305084-
Pv	Patella vulgata	TALE-IV HD1	TALE-IV		abyss_8531880_10412_171570_2044781+,...,3875510+_HD1
Pv	Patella vulgata	TALE-IV HD2	TALE-IV		abyss_8531880_10412_171570_2044781+,...,3875510+_HD2
Nf	Nipponacmea fuscoviridis	TALE-III TALE-E	TALE-III		BAW32719.1_spiralian-TALE-E_homeobox_protein_[Nipponacmea_fuscoviridis]
Cg	Crassostrea gigas	TALE-IV TALE7 HD1	TALE-IV	CgTALE7	tr|K1QZ17|K1QZ17_CRAGI_Homeobox_protein_HD1_OS=Crassostrea_gigas_GN=CGI_10015054_PE=4_SV=1_TALE-IV_TALE7_HD1
Cg	Crassostrea gigas	TALE-IV TALE8 HD1	TALE-IV	CgTALE8	tr|K1R911|K1R911_CRAGI_Homeobox_protein_HD1_OS=Crassostrea_gigas_GN=CGI_10015055_PE=4_SV=1_TALE-IV_TALE8_HD1
Pv	Patella vulgata	TALE-XVIII A	TALE-XVIII		abyss_8486741_1923_36757_391545+,8749387+,3629612-
Pv	Patella vulgata	TALE-XVIII B	TALE-XVIII		abyss_8486742_2016_38751_391571+,8749388+,3629612-
Cg	Crassostrea gigas	TALE-IV TALE14 HD1	TALE-IV	CgTALEHD22	tr|K1R7U8|K1R7U8_CRAGI_Pre-B-cell_leukemia_transcription_factor_4_OS=Crassostrea_gigas_GN=CGI_10021576_PE=4_SV=1_TALE-IV_TALE14_HD1
Pd	Platynereis dumerilii	TALE-IV B HD1	TALE-IV		Pladu_g_sc_V2_48172_-2_ORFtrim
Pd	Platynereis dumerilii	TALE-IV B HD2	TALE-IV		Pladu_g_sc_V2_48172_-2_ORFtrim
Ct	Capitella teleta	TALE-IV B	TALE-IV	CtTALEHD35	jgi|Capca1|213976|fgenesh1_pg.C_scaffold_555000009	Ctel_1505080_24_
Ct	Capitella teleta	TALE-IV A HD2	TALE-IV	CtTALEHD23	CAPTEscaffold_229_dna:supercontig_supercontig:GCA_000328365.1:CAPTEscaffold_229:224304:225746:1_ORF_HD2
Ct	Capitella teleta	TALE-IV A HD1	TALE-IV	CtTALEHD22	CAPTEscaffold_229_dna:supercontig_supercontig:GCA_000328365.1:CAPTEscaffold_229:223998:225512:1_ORF_HD1	Ctel_1526117_32_
Cg	Crassostrea gigas	TALE-IV TALE7 HD2	TALE-IV	CgTALEHD20	tr|K1QZ17|K1QZ17_CRAGI_Homeobox_protein_HD1_OS=Crassostrea_gigas_GN=CGI_10015054_PE=4_SV=1_TALE-IV_TALE7_HD2
Cg	Crassostrea gigas	TALE-IV TALE8 HD2	TALE-IV	CgTALEHD21	tr|K1R911|K1R911_CRAGI_Homeobox_protein_HD1_OS=Crassostrea_gigas_GN=CGI_10015055_PE=4_SV=1_TALE-IV_TALE8_HD2
Cg	Crassostrea gigas	TALE-IV TALE14 HD2	TALE-IV	CgTALE14	tr|K1R7U8|K1R7U8_CRAGI_Pre-B-cell_leukemia_transcription_factor_4_OS=Crassostrea_gigas_GN=CGI_10021576_PE=4_SV=1_TALE-IV_TALE14_HD2
Hr	Helobdella robusta	TALE-XIX A HD2	TALE-XIX		HELRODRAFT_148497_expanded_scaffold_58:176737-176576_HD2
Hr	Helobdella robusta	TALE-XIX A HD1	TALE-XIX		HELRODRAFT_148497_expanded_scaffold_58:176737-176576_HD1
Cg	Crassostrea gigas	TALE-V TALE6	TALE-V		CGI_10019516_from_http://eagle.fish.washington.edu/bivalvia/array%20design/GeneID_ProbesOnArray_CDS.fa_TALE-V-TALE6
Cg	Crassostrea gigas	TALE-VI TALE9	TALE-VI		CGI_10015742_from_http://eagle.fish.washington.edu/bivalvia/array%20design/GeneID_ProbesOnArray_CDS.fa_TALE-VI_TALE9
Cg	Crassostrea gigas	TALE-VII-like TALE10	orphan		CGI_10019518_from_http://eagle.fish.washington.edu/bivalvia/array%20design/GeneID_ProbesOnArray_CDS.fa_TALE-VI_TALE10
Cg	Crassostrea gigas	TALE-VI TALE11	TALE-VI		tr|K1PT65|K1PT65_CRAGI_Pre-B-cell_leukemia_transcription_factor_4_OS=Crassostrea_gigas_GN=CGI_10021477_PE=4_SV=1_TALE-VI_TALE11
Cg	Crassostrea gigas	TALE-VI TALE12	TALE-VI		tr|K1Q0K0|K1Q0K0_CRAGI_Slowpoke-binding_protein_OS=Crassostrea_gigas_GN=CGI_10021478_PE=4_SV=1_TALE-VI_TALE12
Cg	Crassostrea gigas	TALE-VI TALE13	TALE-VI		tr|K1RAG1|K1RAG1_CRAGI_Pre-B-cell_leukemia_transcription_factor_4_OS=Crassostrea_gigas_GN=CGI_10015317_PE=4_SV=1_TALE-VI_TALE13
Lg	Lottia gigantea	TALE-VI TALE-XV	TALE-XV	LgTALEHD20	jgi|Lotgi1|60240|gw1.53.33.1_extended_sca_53:1197202-1197029	Lgig_1419427_48_
Cg	Crassostrea gigas	TALE-VII TALE4	TALE-VII		CGI_10013112_from_http://eagle.fish.washington.edu/bivalvia/oyster_v9_gene.fasta_TALE-VII_TALE4
Hr	Helobdella robusta	TALE-XIX B	TALE-XIX		jgi|Helro1|164414_=~_jgi|Helro1|164412
Hr	Helobdella robusta	TALE-XIX C	TALE-XIX		jgi|Helro1|172433
Hr	Helobdella robusta	TALE-XIX D	TALE-XIX		gi|675863616|ref|XP_009017368.1|_hypothetical_protein_HELRODRAFT_172462_[Helobdella_robusta]_>gi|555701556|gb|ESO04789.1|_hypothetical_protein_HELRODRAFT_172462_[Helobdella_robusta]
Hr	Helobdella robusta	TALE-XIX E	TALE-XIX		gi|675863562|ref|XP_009017341.1|_hypothetical_protein_HELRODRAFT_172434_[Helobdella_robusta]_>gi|555701529|gb|ESO04762.1|_hypothetical_protein_HELRODRAFT_172434_[Helobdella_robusta]
Hr	Helobdella robusta	TALE-XIX F	TALE-XIX		gi|675863572|ref|XP_009017346.1|_hypothetical_protein_HELRODRAFT_172439_[Helobdella_robusta]_>gi|555701534|gb|ESO04767.1|_hypothetical_protein_HELRODRAFT_172439_[Helobdella_robusta]
Hr	Helobdella robusta	TALE-XIX G	TALE-XIX		HELRODRAFT_138317_expanded_scaffold_23:2668955-2668782
Hr	Helobdella robusta	TALE-XIX H	TALE-XIX		HELRODRAFT_148499_expanded_scaffold_58:870057-869896
Hr	Helobdella robusta	TALE-XIX I	TALE-XIX		HELRODRAFT_148511_expanded_scaffold_58:801113-801274
Hr	Helobdella robusta	TALE-XIX J	TALE-XIX		HELRODRAFT_148505_expanded_scaffold_58:795290-795451
Hr	Helobdella robusta	TALE-XIX K	TALE-XIX		HELRODRAFT_148502_expanded_scaffold_33:415190-415029
Hr	Helobdella robusta	TALE-XIX L	TALE-XIX		HELRODRAFT_148340_expanded_scaffold_58:171573-171400
Hr	Helobdella robusta	TALE-XIX M	TALE-XIX		HELRODRAFT_138328_expanded_scaffold_33:331443-331604
Hr	Helobdella robusta	TALE-XIX N	TALE-XIX		HELRODRAFT_128632_expanded_scaffold_58:686786-686619
Hr	Helobdella robusta	TALE-XIX O	TALE-XIX		HELRODRAFT_138315_expanded_scaffold_6:4378302-4378123
Hr	Helobdella robusta	TALE-XIX P	TALE-XIX		HELRODRAFT_148336_expanded_scaffold_33:315499-315654
Lg	Lottia gigantea	TALE-XVII A	TALE-XVII	LgTALEHD21/29/31	gi|676462998|ref|XP_009056454.1|_hypothetical_protein_LOTGIDRAFT_162246_[Lottia_gigantea]_>gi|556104113|gb|ESO92765.1|_hypothetical_protein_LOTGIDRAFT_162246_[Lottia_gigantea]	Lgig_1410135_44_
Lg	Lottia gigantea	TALE-XVII B	TALE-XVII	LgTALEHD22	gi|676463001|ref|XP_009056455.1|_hypothetical_protein_LOTGIDRAFT_162247_[Lottia_gigantea]_>gi|556104114|gb|ESO92766.1|_hypothetical_protein_LOTGIDRAFT_162247_[Lottia_gigantea]	Lgig_1410138_39_
Nf	Nipponacmea fuscoviridis	TALE-XVII SPILE-A	TALE-XVII		BAW32715.1_spiralian-TALE-A_homeobox_protein_[Nipponacmea_fuscoviridis]
Ct	Capitella teleta	TALE-XII A3	TALE-XII	CtTgifB	gi|443722669|gb|ELU11429.1|_hypothetical_protein_CAPTEDRAFT_193831_[Capitella_teleta]
Ct	Capitella teleta	TALE-XII A2	TALE-XII	CtTALEHD34	gi|443711498|gb|ELU05247.1|_hypothetical_protein_CAPTEDRAFT_206877_[Capitella_teleta]
Ct	Capitella teleta	TALE-XII A1	TALE-XII	x	scaffold_10566:215-60=seebigcaptedraftset
Ct	Capitella teleta	TALE-XII B	TALE-XII	CtTALEHD44	gi|443685000|gb|ELT88766.1|_hypothetical_protein_CAPTEDRAFT_228242_[Capitella_teleta]
Nf	Nipponacmea fuscoviridis	TALE-IV SPILE-B HD2	TALE-IV	NfSPILE-B_HB_Cside	BAW32716.1_spiralian-TALE-B_homeobox_protein_[Nipponacmea_fuscoviridis]_HD2
Ct	Capitella teleta	TALE-IV-like	orphan	CtTALEHD43	Capca1_scaffold_393:171038-171166_5'pad=90_3'pad=90_strand=+
Pv	Patella vulgata	TALE-XIII	TALE-XIII		8768552_5108_88962_6497004+,...,8701182-_frame_-3
Sl	Spirobranchus lamarcki	TALE-XI A	TALE-XI		NODE_2476951_length_3838_cov_4.998436__frame_-3
Sl	Spirobranchus lamarcki	TALE-XI B	TALE-XI		NODE_3516871_length_3551_cov_4.926499__frame_-3
Sl	Spirobranchus lamarcki	TALE-X A	TALE-X		comp379487_c0_seq4_frame_-2
Sl	Spirobranchus lamarcki	TALE-? A	orphan		NODE_4626010_length_1963_cov_13.360163__frame_-2
Sl	Spirobranchus lamarcki	TALE-VII A	TALE-VII		NODE_2116477_length_1747_cov_5.228392__frame_+1
Sl	Spirobranchus lamarcki	TALE-VII B	TALE-VII		NODE_4751214_length_1198_cov_3.910685__frame_-2
Sl	Spirobranchus lamarcki	TALE-IV A1	TALE-IV		NODE_1579255_length_1580_cov_5.302532__frame_-2
Pk	Spirobranchus kraussi	TALE-IV SPILE-Y	TALE-IV		BAW32713.1_spiralian-TALE-Y_homeobox_protein,_partial_[Pomatoleios_kraussii]
Sl	Spirobranchus lamarcki	TALE-IV A2	TALE-IV		NODE_1060555_length_643_cov_4.656299__frame_-1
Ct	Capitella teleta	TALE-XVIII	TALE-XVIII	CtTALEHD40	Capca1_scaffold_1112:24757-24906_5'pad=90_3'pad=90_strand=+
Sl	Spirobranchus lamarcki	TALE-IV B	TALE-IV		NODE_4745037_length_1834_cov_12.853871__frame_+2
Pk	Spirobranchus kraussi	TALE-IV SPILE-X	TALE-IV		BAW32714.1_spiralian-TALE-X_homeobox_protein,_partial_[Pomatoleios_kraussii]
Sl	Spirobranchus lamarcki	TALE-VIII A	TALE-VIII		NODE_3211375_length_6497_cov_6.052639__frame_+2
Sl	Spirobranchus lamarcki	TALE-XIV	TALE-XIV		NODE_713580_length_2172_cov_8.550184__frame_+1
Pv	Patella vulgata	TALE-XIV	TALE-XIV		8786842_2772_58928_8500881-,8728838+_frame_-1
Sl	Spirobranchus lamarcki	TALE-X B	TALE-X		comp39911_c0_seq1_frame_+1
Pv	Patella vulgata	TALE-XV	TALE-XV		8538899_3632_78112_2300393+,...,7155889-_frame_-1
Nf	Nipponacmea fuscoviridis	TALE-IV SPILE-B HD1	TALE-IV	NfSPILE-B	BAW32716.1_spiralian-TALE-B_homeobox_protein_[Nipponacmea_fuscoviridis]_HD1
Ct	Capitella teleta	TALE-XIII	TALE-XIII	x	Capca1_scaffold_204:232421-232625_5'pad=900_3'pad=900_strand=+_2ORFs
Sl	Spirobranchus lamarcki	TALE-XIII A	TALE-XIII		comp327592_c1_seq1_-1
Sl	Spirobranchus lamarcki	TALE-XIII B	TALE-XIII		S.lam_comp349532_c1_seq1
Cg	Crassostrea gigas	TALE-XIII TALE5	TALE-XIII		tr|K1P313|K1P313_CRAGI_Protein_sine_oculis_OS=Crassostrea_gigas_GN=CGI_10014640_PE=4_SV=1_TALE-?_TALE5
Ct	Capitella teleta	TALE-VIII A2	TALE-VIII	CtTALEHD42	scaffold_393:179280-179426!=CAPTEDRAFT_70907_CAPTEDRAFT_71009
Ct	Capitella teleta	TALE-XI	TALE-XI	x	gi|443732671|gb|ELU17298.1|_hypothetical_protein_CAPTEDRAFT_219543_[Capitella_teleta]
Ct	Capitella teleta	TALE-VIII C	TALE-VIII	CtTALEHD41	scaffold_974:38409-38549!=CAPTEDRAFT_88319
Nf	Nipponacmea fuscoviridis	TALE-XVIII SPILE-D	TALE-XVIII		BAW32718.1_spiralian-TALE-D_homeobox_protein_[Nipponacmea_fuscoviridis]
Ct	Capitella teleta	TALE-IX-like	orphan	CtTALEHD37	gi|443734008|gb|ELU18157.1|_hypothetical_protein_CAPTEDRAFT_218681_[Capitella_teleta]
Nf	Nipponacmea fuscoviridis	TALE-XV SPILE-C	TALE-XV		BAW32717.1_spiralian-TALE-C_homeobox_protein_[Nipponacmea_fuscoviridis]
Ct	Capitella teleta	TALE-IX A	TALE-IX	x	Ctel_prot_207712_fgenesh1_pg.C_scaffold_74000021_scaffold_74:240744-242755	Ctel_1518266_30_6
Ct	Capitella teleta	TALE-IX B	TALE-IX	x	Ctel_prot_196335_fgenesh1_pg.C_scaffold_8275000001_scaffold_8275:651-2997	Ctel_1518128_28_9
Ct	Capitella teleta	TALE-IX C	TALE-IX	x	Ctel_prot_191890_fgenesh1_pg.C_scaffold_1042000004_scaffold_1042:23055-24064	Ctel_1502937_32_5
Pf	Pinctada fucata	TALE-I	TALE-I	PfTALE2 - more complete	pfu_aug1.0_24948.1_11659.t1
Pf	Pinctada fucata	TALE-II	TALE-II	PfTALEHD8	pfu_aug1.0_13151.1_32296.t1	pfu_aug1.0_13478.1_32332.t1
Pf	Pinctada fucata	TALE-III	TALE-III	PfTALEHD11	pfu_aug1.0_98062.1_56909.t1
Pf	Pinctada fucata	TALE-IV A HD1	TALE-IV	PfTALEHD14	pfu_aug1.0_1892.1_66137.t1_HD1
Pf	Pinctada fucata	TALE-IV B HD1	TALE-IV	PfTALEHD5	pfu_aug1.0_6497.1_45448.t1_HD1
Pf	Pinctada fucata	TALE-IV A HD2	TALE-IV	PfTALEHD15	pfu_aug1.0_1892.1_66137.t1_HD2
Pf	Pinctada fucata	TALE-VI A	TALE-VI	PfTALEHD2	pfu_aug1.0_1442.1_22591.t1
Pf	Pinctada fucata	TALE-VI B	TALE-VI		pfu_aug1.0_22569.1_62158.t1
Pf	Pinctada fucata	TALE-IV B HD2	TALE-IV	PfTALEHD6	pfu_aug1.0_6497.1_45448.t1_HD2
Pf	Pinctada fucata	TALE-VI C	TALE-VI	PfTALEHD10	pfu_aug1.0_22555.1_40373.t1
Pf	Pinctada fucata	TALE-VI D	TALE-VI	PfTALEDHD9	pfu_aug1.0_18402.1_40058.t1
Pf	Pinctada fucata	TALE-VI E	TALE-VI	PfTALEHD7	pfu_aug1.0_10095.1_38990.t1
Pf	Pinctada fucata	TALE-VI F	TALE-VI	PfTALEHD3	pfu_aug1.0_2547.1_30160.t1
Pf	Pinctada fucata	TALE-VI G	TALE-VI	PfTALEHD1	pfu_aug1.0_312.1_50785.t1
Pf	Pinctada fucata	TALE-VII	TALE-VII	PfTALEHD4	pfu_aug1.0_6013.1_23936.t1
Pf	Pinctada fucata	TALE-V	TALE-V	PfTALEHD12	pfu_aug1.0_255.1_07443.t1
Ct	Capitella teleta	TALE-VIII A3?	fragment		scaffold_223:179325-179426
Ct	Capitella teleta	TALE-XII A4?	fragment		gi|443723123|gb|ELU11692.1|_hypothetical_protein_CAPTEDRAFT_217792_[Capitella_teleta] - incomplete HD
Pd	Platynereis dumerilii	Mkx	fragment		Pladu_g_sc_V2_85920
Pd	Platynereis dumerilii	unidentified	fragment		Pladu_scaffold944571_9.0_Assembly25Scaffolds
Pv	Patella vulgata	TALE-XV B?	fragment		8766473_7725_287043_5742636-,...,8671400-_frame_+3 - pseudogene?
Sl	Spirobranchus lamarcki	TALE-XIII B1.2?	fragment		S.lam_NODE_1141756_length_3210_cov_5.527414
Sl	Spirobranchus lamarcki	TALE-XIII B2.2?	fragment		S.lam_NODE_632161_length_777_cov_12.365508
Sl	Spirobranchus lamarcki	Meis C	fragment		S.lam_NODE_1136847_length_2407_cov_5.313668_
Sl	Spirobranchus lamarcki	unidentified	fragment		NODE_3780546_length_2307_cov_4.734287__frame_-3
Sl	Spirobranchus lamarcki	Mkx C-F?	fragments		NODE_1213895/NODE_583150/NODE_365881/NODE_1532162
Sl	Spirobranchus lamarcki	Pbx C, D?	fragments		(NODE_4588797/NODE_2876382)+NODE_1739437
Sl	Spirobranchus lamarcki	Pknox B?	fragments		NODE_731685 + ? + NODE_101676 + ?

## Sheet: LOPX
Pos'n	Species		ID		Sequence details
	Code	Full	GENE	FAMILY/CLASS	Primary	Secondary
1	Sl	Spirobranchus lamarcki	Lopx A	/?	S.lam_comp276818_c0_seq2_(ceh-37)
2	Ct	Capitella teleta	Lopx A	/?	Capca1|201404|fgenesh1_pg.C_scaffold_64000034_(ceh-37)
3	Ct	Capitella teleta	Lopx B	/?	Capca1|223367|estExt_fgenesh1_pg.C_11740002_(ceh-37)
4	Pd	Platynereis dumerilii	Lopx	/?	Pdum_KN-1127-B-175_B12_(ceh-37)
5	Cg	Crassostrea gigas	Lopx	/?	tr|K1PGT0|K1PGT0_CRAGI_Homeobox_protein_ceh-37_OS=Crassostrea_gigas_GN=CGI_10016179_PE=4_SV=1
6	My	Mizuhopecten yessoensis	Lopx	/?	XP_021359506.1_homeobox_protein_OTX1-like_[Mizuhopecten_yessoensis]_OWF47443.1_Homeobox_protein_ESX1_[Mizuhopecten_yessoensis]
7	Lg	Lottia gigantea	Lopx	/?	Lotgi1|169764|fgenesh2_pg.C_sca_89000011_(ceh-37)
8	Pv	Patella vulgata	Lopx B	/?	abyss_8788062_(ceh-37)
9	Bg	Biomphalaria glabrata	Lopx	/?	XP_013064818.1_PREDICTED:_homeotic_protein_proboscipedia-like_[Biomphalaria_glabrata]
10	Ob	Octopus bimaculoides	Lopx	/?	XP_014782262.1_PREDICTED:_homeobox_protein_Mix.2-like_[Octopus_bimaculoides]_KOF74661.1_hypothetical_protein_OCBIM_22035805mg_[Octopus_bimaculoides]
11	La	Lingula anatina	Lopx	/?	Linan|g1735.t1_unknown
12	La	Lingula anatina	Otx	Otx/PRD	XP_013379088.1_PREDICTED:_homeobox_protein_OTX2-B-like_[Lingula_anatina]_XP_013379089.1_PREDICTED:_homeobox_protein_OTX2-B-like_[Lingula_anatina]_XP_013379090.1_PREDICTED:_homeobox_protein_OTX2-B-like_[Lingula_anatina]_XP_013379091.1_PREDICTED:_homeobox_protein_OTX2-B-like_[Lingula_anatina]_XP_013379092.1_PREDICTED:_homeobox_protein_OTX2-B-like_[Lingula_anatina]
13	Ce	Caenorhabditis elegans	ceh-37	Otx/PRD	NP_510366.1_Homeobox_protein_ceh-37_[Caenorhabditis_elegans]
14	Ce	Caenorhabditis elegans	ceh-36	Otx/PRD	NP_510365.1_Homeobox_protein_ceh-36_[Caenorhabditis_elegans]
15	Ce	Caenorhabditis elegans	ttx1	Otx/PRD	NP_001024213.1_Uncharacterized_protein_CELE_Y113G7A.6_=_abnormal_ThermoTaXis_(Ttx)_1_[Caenorhabditis_elegans]
16	Bf	Branchiostoma floridae	Otx	Otx/PRD	YOS_estExt_fgenesh2_pm.C_80046_ID:290662_Otx_[Branchiostoma_floridae]
17	Sl	Spirobranchus lamarcki	Otx A	Otx/PRD	S.lam_K&S_Otx
18	Sl	Spirobranchus lamarcki	Otx B	Otx/PRD	S.lam_381144.0.5_Otx
19	Sl	Spirobranchus lamarcki	Otx C	Otx/PRD	S.lam_abyss_6978896_Otx
20	Sl	Spirobranchus lamarcki	Otx D	Otx/PRD	S.lam_C23866_Otx?
21	Bf	Branchiostoma floridae	Acut	/CUT	TAK_290639/290846_Bflo_Acut
22	Bf	Branchiostoma floridae	Cux	/CUT	TAK_fgenesh2_pg.scaffold_130000023/290795_Bflo_Cux
23	Bf	Branchiostoma floridae	Onecut	/CUT	TAK_gw.66.125.1/290844_Bflo_Onecut
24	Tc	Tribolium castaneum	Onecut	/CUT	XP_008200019.1_PREDICTED:_homeobox_protein_onecut_isoform_X1_[Tribolium_castaneum]
25	Tc	Tribolium castaneum	Cut	/CUT	XP_015836582.1_PREDICTED:_homeobox_protein_cut_isoform_X1_[Tribolium_castaneum]

## Sheet: DATABASES
SPECIES	SEQUENCE ORIGIN	MD5	PAPER OR RESEARCHERS	URLs
Spirobranchus lamarcki	poma_61_contigs	4b47dc727e78cdc35245d343d803006d	Kenny et al., 2015 doi:10.1016/j.margen.2015.07.004	https://ora.ox.ac.uk/objects/uuid:6471e7d4-dd34-4eb3-883f-a5c438f11741
	PomatocerosGenome (outdated but very similar to PomatocerosContigsFinalRenamed)	782fec6d3ed4584d95e578f819ad4c9f
Spirobranchus kraussi	NCBI		Morino, Hashimoto and Wada (unpublished)
Capitella teleta	Capitella_spI.allmasked	ee848e12fb1634f1ac2be4e5d1d6f6a5	Simakov et al., 2013 doi:10.1038/nature11696	https://genome.jgi.doe.gov/Capca1/Capca1.home.html
	FilteredModelsv1.0.aa	5cd591d262e46ea3160d0c2856d50c5c
	(UniProt accessions)			e.g. http://www.uniprot.org/uniprot/B6RFY2
Helobdella robusta	Helobdella_robusta.allmasked	2553a1b8847576e2423309c3e7a9111d	Simakov et al., 2013 doi:10.1038/nature11696	https://genome.jgi.doe.gov/Helro1/Helro1.home.html
	proteins.Helro1_FilteredModels3	7ecc65d0646bd5a2e3e815b57832a19e
Platynereis dumerilii	PduTranscriptsDraft_v1_90	c5c338015daa9a89ee618eea0a017e88	Arendt lab, unpublished	http://4dx.embl.de/arendt/publicdata/Publicdata.html
	(UniProt accessions)			e.g. http://www.uniprot.org/uniprot/Q2WBY0
Alitta virens	NCBI		Cook & Andreeva, unpublished
Crassostrea gigas	Crassostrea_gigas.GCA_000297895.1.31.dna_rm.genome	ce3bc96fc3fd9520af95318e2fd3665f	Zhang et al., 2012 doi:10.1038/nature11413	https://www.ncbi.nlm.nih.gov/genome/?term=GCA_000297895.1
	(Ensembl accessions)		Paps et al., 2015 doi:10.1093/gbe/evv018	http://metazoa.ensembl.org/Crassostrea_gigas/Info/Index
Lottia gigantea	Lotgi1_assembly_scaffolds_repeatmasked	f52d06b872a84972d1cdfaa31a927bfe	Simakov et al., 2013 doi:10.1038/nature11696	https://genome.jgi.doe.gov/Lotgi1/Lotgi1.home.html
	Lotgi1_GeneModels_AllModels_20070424_aa	c848dd49576d60140ceac2eb7e86e760
Patella vulgata	abyss57mer300bptrim	b933ebadb5bdf25c59c489c22f3d2edf	Kenny et al., 2015 doi:10.1016/j.margen.2015.07.004	https://ora.ox.ac.uk/objects/uuid:6471e7d4-dd34-4eb3-883f-a5c438f11741
Nipponacmea fuscoviridis	NCBI		Morino, Hashimoto and Wada (unpublished)
Pinctada fucata	Accessions from Paps et al.		Takeuchi et al., 2012 doi:10.1093/dnares/dss005	http://marinegenomics.oist.jp/pearl/viewer/info?project_id=20
Lingula anatina	lingula_genome_v1.0_masked	62acc435e122e78ac92bac3816a3a2fa	Luo et al., 2015 doi:10.1038/ncomms9301	http://marinegenomics.oist.jp/lingula/viewer/download?project_id=47
	lingula_genome_v1.0_prot	b6e4375eccb937c58d5f394919fb8c1c
	lingula_transcriptome_v1.0_prot	79150fa24965a27ea1800c49848caa9a
Terebratalia transversa	NCBI		Schiemann et al., 2017 doi:10.1073/pnas.1614501114
Octopus bimaculoides	NCBI		Albertin et al., 2015 doi:10.1038/nature14668	(https://www.ncbi.nlm.nih.gov/genome/41501)
Euprymna scolopes	NCBI		Callaerts et al., 2002 doi:10.1073/pnas.042683899 & Farfan & de Couet, unpublished
Apis mellifera	HOMEODB/NCBI		HomeoDB, links & refs therein	http://homeodb.zoo.ox.ac.uk/families.get?og=Honeybee
Drosophila melanogaster	HOMEODB/NCBI		HomeoDB, links & refs therein	http://homeodb.zoo.ox.ac.uk/families.get?og=Fruitfly
Tribolium castaneum	HOMEODB/NCBI		HomeoDB, links & refs therein	http://homeodb.zoo.ox.ac.uk/families.get?og=Beetle
Branchiostoma floridae	HOMEODB/NCBI		HomeoDB, links & refs therein	http://homeodb.zoo.ox.ac.uk/families.get?og=Amphioxus
Saccoglossus kowalevskii	GCF_000003605.2_Skow_1.1_genomic	220f18196571ae596f61e7da2401db02	Simakov et al., 2015 doi:10.1038/nature16150	https://www.ncbi.nlm.nih.gov/genome/?term=txid10224[orgn]
	GCF_000003605.2_Skow_1.1_protein	3f0cf6ec10f72d8655d9fbe96742e413
Strongylocentrotus purpuratus	Spur4.2_scaffolds	3300ce09c3574160c278fe194803a372	Sodergren et al., 2006 doi:10.1126/science.1133609	https://www.ncbi.nlm.nih.gov/genome?term=strongylocentrotus%20purpuratus
	Transcriptome	966a9588f2cfad5d74bce3c058326697
Nematostella vectensis	NCBI		Ryan et al., 2007 doi:10.1371/journal.pone.0000153
Sycon ciliatum	NCBI		Fortunato et al., 2014 doi:10.1038/nature13881
Saccharomyces cerevisiae	NCBI		Barbaric et al., 1996 doi:10.1093/nar/24.22.4479	https://www.ncbi.nlm.nih.gov/protein/CAA64906.1

## Sheet: (SPECIES)
CODE	FULL	COMMON NAME	NOTES
Sl	Spirobranchus lamarcki	keelworm	Formerly Pomatoceros lamarckii
Pk	Spirobranchus kraussi	blue coral worm	Formerly Pomatoleios kraussi
Ct	Capitella teleta	bristleworm
Hr	Helobdella robusta	freshwater leech
Pd	Platynereis dumerilii	clam worm
Av	Alitta virens	sandworm	Formerly Nereis virens
Cg	Crassostrea gigas	Pacific oyster
Lg	Lottia gigantea	giant owl limpet
Pv	Patella vulgata	common European limpet
Nf	Nipponacmea fuscoviridis	limpet, no common name
Pf	Pinctada fucata	Akoya pearl oyster
La	Lingula anatina	common oriental lampshell
Tt	Terebratalia transversa	transverse lampshell
Ob	Octopus bimaculoides	California two-spot octopus
Es	Euprymna scolopes	Hawaiian bobtail squid
Am	Apis mellifera	European honey bee
Dm	Drosophila melanogaster	common fruit fly
Tc	Tribolium castaneum	red flour beetle
Bf	Branchiostoma floridae	Florida amphioxus
Sk	Saccoglossus kowalevskii	acorn worm
Sp	Strongylocentrotus purpuratus	purple sea urchin
Nv	Nematostella vectensis	starlet sea anemone
Sc	Sycon ciliatum	calcereous sponge

## Sheet: COLLAPSED
HOX/ PARAHOX	lab	pb	Hox3	(Dfd)	(Scr)	Lox5	(Antp)	(Lox4)	Lox2	Post2	Post1	Pa-c	Gsx	Xlox	Cdx		TALE	Irx		Meis		Mkx	Pbx	Pknox	Tgif	LTC-XII	LTC-IX	Spir. LTC-VIII	LTC-XIX		PRD	Hopx	CG11294	Prop	Repo	Alx	Dmbx	Drgx	Gsc	Hbn	Phox	Prrx	Shox	Rax	Pitx	Uncx	Otp		Otx
S.lam	1	1	1	1	1	1	1	1	1	1	0		1	1	1		S.lam	2		2		1	2	1	1	-	-	7	-		S.lam	-	-	-	-	1	1	-	1	1	1	1	1	1	1	1	2		3
							◆											◆	■	●	◆	●	●		●												■		●	●		◆	◆		■		●	◆	●
C.tel	1	1	1	1	1	1	1	1	1	1	1		1	1	1		S.kra	-		-		-	-	-	-	-	-	1	-		C.tel	-	-	-	-	1	1	1	1	1	1	1	1	1	1	2	2		1
H.rob	2			2	3	1	1	2	2	1				1	1		C.tel	3		1		1	1	1	-	4	3	-	-		H.rob	-	-	-	-	1	1	1	-	1	1	2	1	1	1	1	2		3
A.vir	1	1	1	1	1	1	1	1	1	1	1		1		1		H.rob	7		1		1	4	2	-	-	-	-	16		P.dum	1	-	-	-	1	1	-	1	1	1	1	1	1	4	2	2		1
P.dum	1	1	1	1	1	1	1	1	1	1	1		1	1	1		P.dum	2		2		-	2	1	2	-	-	-	-		C.gig	2	-	1	1	-	1	1	1	1	-	1	1	1	1	1	1		1
C.gig	1	1	1	1	1	1		1	1	1	1		1	1	1		C.gig	4		1		1	1	1	1	-	-	-	-		L.gig	1	-	-	-	1	1	1	1	1	-	1	1	1	1	1	1		1
L.gig	1	1	1	1	1	1	1	1	1	1	1		1	1	1		L.gig	4		1		1	1	1	1	-	-	-	-		P.vul	1	-	-	-	1	1	1	-	-	1	-	1	1	-	1	1		1
E.sco	1		1	1	1	1	1	1		1	1		1				P.vul	3		-		1	-	-	1	-	-	-	-		L.ana	1	-	-	1	1	1	1	1	1	1	1	1	1	1	2	1		2
O.bim	1				1	1	1	1	1	1	1		1	1			L.ana	4		1		-	1	1	1	-	-	-	-		A.mel	-	1	1	1	-	-	1	1	1	1	1	1	1	1	1	1		2
L.ana	1	1	1	1	1	1	1	1		1	1		1	1	1		A.mel	-		-		-	-	-	-	-	-	-	-		D.mel	-	1	1	1	-	-	1	1	1	1	1	1	1	1	2	1		1
T.tra	1	1	1	1	1	1	1	1		1	1				1		D.mel	1		-		-	1	-	-	-	-	-	-		T.cas	-	1	-	1	-	-	1	1	1	1	1	1	1	1	1	1		2
B.flo	1	1	1	1	1								1	1	1		T.cas	2		-		-	1	-	-	-	-	-	-		B.flo	-	-	1	1	1	1	1	1	-	1	1	1	1	1	3	1		1
S.kow	1	1	1	1	1							3	1	1	1
S.pur		1	1		1							3	1	1	1
N.vec													1
[truncated: 16 more columns]

## Sheet: PADRE domain
			HAS PADRE DOMAIN	IN THEIR ALIGNMENT
C.gig	TALE-VI TALE9		Y	Y	Clade VII Cgi_TALE9	CGI_10015742_from_http://eagle.fish.washington.edu/bivalvia/array%20design/GeneID_ProbesOnArray_CDS.fa_LTC-VI_TALE9/1-306
C.gig	ORPHAN		Y	Y	Clade VII Cgi_TALE10	CGI_10019518_from_http://eagle.fish.washington.edu/bivalvia/array%20design/GeneID_ProbesOnArray_CDS.fa_LTC-VI_TALE10/1-380
C.gig	TALE-VI TALE11		Y	Y	Clade VII Cgi_TALE11	tr|K1PT65|K1PT65_CRAGI_Pre-B-cell_leukemia_transcription_factor_4_OS=Crassostrea_gigas_GN=CGI_10021477_PE=4_SV=1_LTC-VI_TALE11/1-318
C.gig	TALE-VI TALE12		Y	Y	Clade VII Cgi_TALE12	tr|K1Q0K0|K1Q0K0_CRAGI_Slowpoke-binding_protein_OS=Crassostrea_gigas_GN=CGI_10021478_PE=4_SV=1_LTC-VI_TALE12/1-606
C.gig	TALE-VI TALE13		Y	Y	Clade VII Cgi_TALE13	tr|K1RAG1|K1RAG1_CRAGI_Pre-B-cell_leukemia_transcription_factor_4_OS=Crassostrea_gigas_GN=CGI_10015317_PE=4_SV=1_LTC-VI_TALE13/1-318
P.fuc	TALE-VI A		Y	Y	Clade VII Pfuc_1442	pfu_aug1.0_1442.1_22591.t1
P.fuc	TALE-VI B		Y	Y	Clade VII Pfuc_22569	pfu_aug1.0_22569.1_62158.t1
P.fuc	TALE-VI C		Y	Y	Clade VII Pfuc_22555	pfu_aug1.0_22555.1_40373.t1
P.fuc	TALE-VI D		Y	Y	Clade VII Pfuc_18402	pfu_aug1.0_18402.1_40058.t1
P.fuc	TALE-VI E		partial (too short)	Y	Clade VII Pfuc_10095	pfu_aug1.0_10095.1_38990.t1
P.fuc	TALE-VI G		partial (fragment?)	Y	Clade VII Pfuc_312	pfu_aug1.0_312.1_50785.t1
S.lam	TALE-VII A	TOO SHORT	too short			NODE_2116477_length_1747_cov_5.228392__frame_+1/1-97
S.lam	TALE-VII B	TOO SHORT	too short			NODE_4751214_length_1198_cov_3.910685__frame_-2/1-99
P.fuc	TALE-VII		Y	Y	Clade VI Pfuc_6013	pfu_aug1.0_6013.1_23936.t1/1-406
C.gig	TALE-VII TALE4		Y	Y	Clade VI Cgi_TALE4	CGI_10013112_from_http://eagle.fish.washington.edu/bivalvia/oyster_v9_gene.fasta_LTC-VII_TALE4/1-416
P.vul	TALE-XV		Y, shorter, XV variant?			8538899_3632_78112_2300393+,...,7155889-_frame_-1/1-349
N.fus	TALE-XV SPILE-C		Y, shorter, XV variant?			BAW32717.1_spiralian-TALE-C_homeobox_protein_[Nipponacmea_fuscoviridis]/1-441
L.gig	TALE-XV	formerly TALE-VI	Y, shorter, XV variant?	N		jgi|Lotgi1|60240|gw1.53.33.1_extended_sca_53:1197202-1197029_>=_Lgig_1419427_48_/1-379
L.gig	TALE-XVII A		Y, shorter, XVII variant?	Y	Clade VII Lgig_162246	gi|676462998|ref|XP_009056454.1|_hypothetical_protein_LOTGIDRAFT_162246_[Lottia_gigantea]_>gi|556104113|gb|ESO92765.1|_hypothetical_protein_LOTGIDRAFT_162246_[Lottia_gigantea]
L.gig	TALE-XVII B		Y, shorter, XVII variant?	Y	Clade VII Lgig_162247	gi|676463001|ref|XP_009056455.1|_hypothetical_protein_LOTGIDRAFT_162247_[Lottia_gigantea]_>gi|556104114|gb|ESO92766.1|_hypothetical_protein_LOTGIDRAFT_162247_[Lottia_gigantea]
N.fuc	TALE-XVII SPILE-A		Y, shorter, XVII variant?			BAW32715.1_spiralian-TALE-A_homeobox_protein_[Nipponacmea_fuscoviridis]
C.tel	TALE-XVIII	TOO SHORT	too short			Capca1_scaffold_1112:24757-24906_5'pad=90_3'pad=90_strand=+/1-110
N.fus	TALE-XVIII SPILE-D		Yes, elongated, XVIII variant?			BAW32718.1_spiralian-TALE-D_homeobox_protein_[Nipponacmea_fuscoviridis]/1-299
S.lam	TALE-XVIII		No (too short)			K&S_Mkx2/1-201
L.ana	TALE-XVIII		Yes, elongated, XVIII variant?			L.ana_g30526.t1/1-325
P.vul	TALE-XVIII A		Yes, elongated, XVIII variant?			8486741_1923_36757_391545+,8749387+,3629612-/1-302
P.vul	TALE-XVIII B		Yes, elongated, XVIII variant?			8486742_2016_38751_391571+,8749388+,3629612-/1-302
