# Supplementary material for: A Revised Spiralian Homeobox Gene Classification Incorporating New Polychaete Transcriptomes Reveals a Diverse TALE Class and a Divergent Hox Gene
Source: Genome Biol Evol. 2018 Jul 7;10(9):2151–67. doi: 10.1093/gbe/evy144 (PMC6118893; doi:10.1093/gbe/evy144)
Supplement: Supplementary Data [file evy144_suppl.zip › SUPPLEMENTARY_FILE_10.fasta]

>Ct_Antp
ERKRGRQTYTRYQTLELEKEFHFNRYLTRRRRIEIAHALCLTERQIKIWFQNRRMKWKKENR
>Sl_SpiroNk
KASVARSLFSKSQVEQLESRFREQSFLSREERQEVAEQVGITERQVMIWFQNRRXXXXXXXX
>La_LiLoNk
KSKRVRTIFTPEQLERLEAEFEKQQYMVGSERSYLAATLNLSDAQVKVWFQNRRIKWRKQSL
>Lg_LiLoNk
KPKRNRTAFSPSQLLQLEQAFEKNHYVVGQERKGLASKLQLSETQVKVWFQNRRTKHKRXXX
>Cg_NKL
RRKKARTAFSTEQIHDLEKRYQAQKYLPANERQALAEKLGLSDQQVKTWFQNRRMKEKRQKR
>Bf_Ankx2
SRRRQRRLFSGHQVMELETRFLEKNYLSRIERICLANALNLSETQVKTWFQNRRTKARRKHL
>Bf_Ankx1
SRRRQRRLFSGHQVMELETRFLEKNYLSRIERICLANALNLSETQVKTWFQNRRTKARRKHL
>Pv_Nk1_a
KSRRARTAFTYEQLVALENKFKTTRYLSVCERLNLALSLSLTESQVKIWFQNRRTKWKKQNP
>Pv_Nk1_b
KPRRARTAFTYEQLVSLENKFKTTRYLSVCERLNLALSLNLTETQIKIWFQNRRTKWKKQNP
>Sl_Nk1_a
KPRRVRTAFTYEQLVALENKFRQTRYLSVCERLNLALALNLTETQIKIWFQNRRTKWKKQNP
>Sl_Nk1_b
KARRARTAFTYEQLVALENKFRQTRYLSVCERLNLALSLNLTETQVKIWFQNRRTKWKKQNP
>Cg_Nk1
KPRRARTAFTYEQLVALENKFKTTRYLSVCERLNLALSLNLTETQVKIWFQNRRTKWKKQNP
>Tc_Nk1
KPRRARTAFTYEQLVALENKFKTTRYLSVCERLNLALSLSLTETQVKIWFQNRRTKWKKQNP
>Ct_Nk1_a
KPRRVRTAFTYEQLVALENKFRQTRYLSVCERLNLALSLNLTETQVKIWFQNRRTKWKKQNP
>Ct_Nk1_b
KPRRARTAFTYEQLVALENKFKQTRYLSVCERLNLALSLNLTETQVKIWFQNRRTKWKKQNP
>Pd_Nk1
KPRRARTAFTYEQLVALENKFKSTRYLSVCERLNLALSLNLTETQVKIWFQNRRTKWKKQNP
>Bf_Nk1a
KPRRARTAFTYEQLVALENKFKQTRYLSVCERLNLALSLSLTETQVKIWFQNRRTKWKKQNP
>Bf_Nk1b
KPRRVRTAFTYEQLVALENKFKQTRYLSVCERLNLALSLSLTETQVKIWFQNRRTKWKKQNP
>Hr_Nk1a
KPRRARTAFTYEQLVALENKFKQTRYLSVCERLNLALSLNLTETQVXXXXXXXXXXXXXXXX
>Hr_Nk1b
KPRRVRTAFTYEQLVSLENKFRQTRYLSVCERLNLALALSLTETQVKIWFQNRRTKWKKQNP
>Hr_Nk1c
KLRRARTAFTYEQLVSLENKFRQTRYLSVCERLNLALALNLTETQVKIWFQNRRTKWKKQNP
>Lg_Nk1a
KPRRARTAFTYEQLVSLENKFKTTRYLSVCERLNLALSLNLTETQIKIWFQNRRTKWKKQNP
>Lg_Nk1b
KSRRARTAFTYEQLVALENKFKTTRYLSVCERLNLALSLSLTESQVKIWFQNRRTKWKKQNP
>La_Nk1a
KPRRARTAFTYEQLVALENKFKTTRYLSVCERLNLALSLNLTETQVKIWFQNRRTKWKKQNP
>La_Nk1b
KARRARTAFTYEQLVALENKFKTTRYLSVCERLNLALSLSLTETQVKIWFQNRRTKWKKQNP
>Am_Nk1
KPRRARTAFTYEQLVALENKFKTTRYLSVCERLNLALSLSLTETQVKIWFQNRRTKWKKQNP
>Hr_Nk1d
DSRRSRTAFTCDQLNSLEKKFSANRYLSVNERLKVALSLKLTETQVKIWFQNRRTKWKKQNP
>Dm_Nk1
KPRRARTAFTYEQLVSLENKFKTTRYLSVCERLNLALSLSLTETQVKIWFQNRRTKWKKQNP
>Sl_Nk2.1d
SRRKRRILFTQAQIYELERRFQQQKYLTAQERETLAARVNLTPQQIKIWFQNHRYKAKKARE
>Sl_Nk2.1a
QRRKRRILFSQAQIYELERRYKQQKYLSAPEREHLASMIGLTPTQIKIWFQNHRYKTKKAQK
>Sl_Nk2.1b
QRRKRRVLFSQAQVYELERRFKQQKYLSAPEREHLANMIGLTPNQVKIWFQNHRYKTKKAEK
>Pv_Nk2.1
QRRKRRVLFSQAQVYELERRFKQQKYLSAPEREHLSSMINLTPTQVKIWFQNHRYKHKRMSK
>Sl_Nk2.1c
SRRKRRILFTQAQIYELERRFQQQKYLTAQERETLAARVNLTPQQIKIWFQNHRYKAKKARE
>Cg_Nk2.1
QRRKRRVLFSQAQVYELERRFKQQKYLSAPEREHLASMINLTPTQVKIWFQNHRYKCKRQLK
>Tc_Nk2.1
QRRKRRVLFTQAQVYELERRFKQQKYLSAPEREHLASLIHLTPTQVKIWFQNHRYKCKRQAK
>Ct_Nk2.1a
HRRKRRVLFSQAQVYELERRFKQQKYLSAPEREQLAALIGLSPTQVKIWFQNHRYKTKKGDK
>Ct_Nk2.1b
QRRKRRILFTQAQIYELERRFKQQKYLSAPEREHLASMIGLTPTQVKIWFQNHRYKTKKSQK
>Pd_Nk2.1
QRRKRRVLFTQAQVYELERRFKQQKYLSAPEREHLASMINLTPTQVKIWFQNHRYKNKRAQK
>Bf_Nk2.1
QRRKRRVLFSQAQVYELERRFKQQKYLSAPEREHLAQLINLTPTQVKIWFQNHRYKCKRQDK
>Lg_Nk2.1
QRRKRRVLFSQAQVYELERRFKQQKYLSAPEREHLSSMINLTPTQVKIWFQNHRYKHKRMSK
>Hr_Nk2.1a
HRRKRRILFSQAQIYELERRFRQQKYLSAPEREHLATFIGLTPTQVKIWFQNHRYKTKKSKK
>Hr_Nk2.1b
XXXXRRILFTQAQIYELERRFKQQKYLSAPEREHLSNLIGLTPTQVKIWFQNHRYKTKKALK
>Hr_Nk2.1c
NRRKRRILFNQNQICELEKRFKNQKYLSAPERDQLAQNIGLSPTQVKIWFQNHRYKTKKGDK
>Hr_Nk2.1Z
XRRKRRILFNQLQIHQLEKIFRRQKYLSAAERDQLSSMIGLSPTQVKIWFQNHRYKTKKXXX
>La_Nk2.1
SRRKRRILFSQAQVYELERRFKQQKYLSAPEREHLASMIGLTPTQVKIWFQNHRYKTKRAQK
>Am_Nk2.1
QRRKRRVLFTQQQVHELERRFKQQKYLSAPEREHLAALIHLTPTQVKIWFQNHRYKCKRQAK
>Dm_Nk2.1
QRRKRRVLFTQAQVYELERRFKQQRYLSAPEREHLASLIHLTPTQVKIWFQNHRYKCKRQAK
>Sl_Nk2.2a
KKKKRRVLFSKAQTFELERRFRQQRYLSAPEREHLASILGLTPQQVKIWFQNHRYKLKKARQ
>Sl_Nk2.2b
KKKKRRVLFSKAQTYELERRFRQQRYLSAPEREHLASILRLSPTQVKIWFQNHRYKLKKSRQ
>Pv_Nk2.2
KSRKRRVLFSKAQTYELERRFRQQRYLSAPEREHLASIIRLTPVQVKIWFQNHRYKLKRARQ
>Cg_Nk2.2
KKRKRRVLFSKAQTYELERRFRQQRYLSAPEREHLASIIRLTPVQVKIWFQNHRYKLKRARQ
>Tc_Nk2.2
KKRKRRVLFSKAQTYELERRFRQQRYLSAPEREHLASIIRLTPTQVKIWFQNHRYKTKRAQH
>Ct_Nk2.2b
KKKKRRVLFSKAQTYELERRFRQQRYLSAPEREHLASILRLTPTQVKIWFQNHRYKLKKARQ
>Ct_Nk2.2a
KKKKRRVLFSKAQTFELEKRFRQQRYLSAPEREHLASILRLTPTQVKIWFQNHRYKLKKARQ
>Pd_Nk2.2
KKKKRRVLFSKAQTYELERRFRQQRYLSAPEREHLASIIRLTPTQVKIWFQNHRYKLKRSRQ
>Bf_Nk2.2
KKRKRRVLFSKAQTYELERRFRQQRYLSAPEREHLARLIRLTPTQVKIWFQNHRYKCKRAQK
>Hr_Nk2.2a
KKKKRRVLFSKSQTYELERRFRQQRYLSAPEREHLATLLRLTPTQVKIWFQNHRYKMKKARQ
>Hr_Nk2.2b
GKKKRRVLFSKSQTYELERRFRQQRYLSAPEREHLASILRLSPTQVKIWFQNHRYKLKKAXX
>Hr_Nk2.2c
TKKKRRILFSKSQIHLLEKRFNQQRYLSTPEREQLATELRLTPIQIKIWFQNHRYKFKKAXX
>Hr_Nk2.2d
KKKKRRVLFSKAQTIELEKRFRDQRYVSAPERDHLARTLKLTPTQIKIWFQNHRYKLKKSCI
>Hr_Nk2.2e
NKKRRRILFPKRTTDELERRFRNQKYLTTPEREQLAKSLNLSANQIKIWFQNHRYKQKKTAQ
>Lg_Nk2.2
KSRKRRVLFSKAQTYELERRFRQQRYLSAPEREHLASIIRLTPVQVKIWFQNHRYKLKRARQ
>La_Nk2.2
KKRKRRVLFSKAQTYELERRFRQQRYLSAPEREHLASIIRLTPTQVKIWFQNHRYKLKRQRQ
>Am_Nk2.2
KKRKRRVLFSKAQTFELERRFRQQKYLSAPEREHLASIIRLTPTQVKIWFQNHRYKTKRAAT
>Dm_Nk2.2
KKRKRRVLFTKAQTYELERRFRQQRYLSAPEREHLASLIRLTPTQVKIWFQNHRYKTKRAQN
>Pv_Nk3_a
RKKRSRASFSHGQVYELERRFRHQRYLSGPERADLAQALKLTETQIKIWFQNRRYKTKRRQL
>Sl_Nk3_b
RKKRTRAAFTHAQVFELERRFTHQRYLSGPERAELAARLKLSETQVKIWFQNRRYKTKKKHT
>Tc_Nk3
RKKRSRAAFTHAQVFELERRFSQQRYLSGPERADLAQALKLTETQVKIWYQNRRYKTKRKQL
>Cg_Nk3
RKKRSRAAFSHAQVFELERRFRHQRYLSGPERADLANALKLTETQIKIWFQNRRYKTKRRQI
>Ct_Nk3
RKKRSRAAFSHAQVFELERRFSHQRYLSAPERADLAQVLKLTETQVKVWFQNRRYKTKRKQL
>Pd_Nk3
RKKRSRAAFTHAQVYELERRFAHQRYPSGPERADFAAALKLTETQIKIWFQNRRYKTKRKQL
>Bf_Nk3
RKKRSRAAFSHAQVFELERRFSHQRYLSGPERADLAAALKLTETQVKIWFQNRRYKTKRRQM
>Hr_Nk3a
QRKRSRAAFSHAQVYELERRFSQQRYLSGSDRSNLAQKLRLTETQVKIWFQNRRYKTKRKLQ
>La_Nk3
RKKRSRAAFSHAQVFELERRFSHQRYLSGPERADLAAALKLTETQVKIWFQNRRYKTKRRHL
>Lg_Nk3
RKKRSRASFSHGQVYELERRFRHQRYLSGPERADLAQALKLTETQIKIWFQNRRYKTKRRQL
>Hr_Nk3b
DRKRLRSSFTHLQVLNLEETFKRKKYLTADERVLVATYLGLTETQIKIWFQNRRYKTKRKQX
>Am_Nk3
RKKRSRAAFSHAQVYELERRFAAQKYLSGPERADLARGLKLTETQVKIWFQNRRYKTKRRQQ
>Dm_Nk3
RKKRSRAAFSHAQVFELERRFAQQRYLSGPERSEMAKSLRLTETQVKIWFQNRRYKTKRKQI
>Sl_Nk4b
TKRKPRVLFSQAQVYELERRFKQQRYLSAPERDQLATVLKMTPQQVKIWFQNRRYKLKKQTQ
>Pv_Nk4
QKRKPRVLFSQAQVYELERRFKQQRYLSAPEREQLANMLKLTPTQVKIWFQNRRYKCKRQRQ
>Cg_Nk4
TRRKPRVLFSQAQVFELERRFKQQRYLSAPEREQLANLLKLTSTQVKIWFQNRRYKCKRQRQ
>Tc_Nk4
SKRKPRVLFSQAQVYELERRFKQQKYLSAPEREQMAQGLKLTPTQVKIWFQNRRYKSKRQTV
>Ct_Nk4a
TKRKPRVLFSQAQVYELERRFKQQRYLSAPEREQLAAMLKMSSQQVKIWFQNRRYKMKRQTQ
>Ct_Nk4b
TKRKPRVLFSQAQVYELERRFKQQRYLSAPEREQLASMLKLTSQQVKIWFQNRRYKMKRQTQ
>Pd_Nk4
QKRKPRVLFSQAQVYELERRFKQQRYLSAPEREQLASMLKLTSTQVKIWFQNRRYKMKRQRQ
>Bf_Nk4
QRRKPRVLFSQAQVFELERRFKQQRYLSAPEREQLAQMLKLTSTQVKIWFQNRRYKCKRQRT
>Hr_Nk4
TKRKPRILFSQAQVYELERRFKQQRYLSAPERDQLATVLKLSSQQVKIWFQNRRYKMKRQTQ
>Lg_Nk4
QKRKPRVLFSQAQVYELERRFKQQRYLSAPEREQLASMLKLTPTQVKIWFQNRRYKCKRQRQ
>La_Nk4
QRRKPRVLFSQAQVYELERRFKQQRYLSAPEREQLAAMLKLTSTQVKIWFQNRRYKCKRQRQ
>Am_Nk4
TKRKPRVLFSQNQVYELEQRFKQQRYLSAPERELLAQTLKLTSTQVKIWFQNRRYKNKRARL
>Dm_Nk4
MKRKPRVLFSQAQVLELECRFRLKKYLTGAEREIIAQKLNLSATQVKIWFQNRRYKSKRGDI
>Sl_Nk5a
RKKKTRTVFSRSQIFQLETMFDMKRYLSSSERAGLAKALNMTETQVKIWFQNRRNKWKRQIA
>Pv_Nk5
RKKKTRTVFSRSQVFQLESTFDMKRYLSSSERAGLAASLHLTETQVKIWFQNRRNKWKRQLA
>Cg_Hmx1
NRKKTRTVFSRHQIFYLESAFDAKRYLSSTERSEIASTLNLTETQVKVWFQNRRNKWKSQLA
>Cg_Hmx3
RKKKTRTVFSRSQVFQLESTFDMKRYLSSSERAGLAASLQLTETQVKIWFQNRRNKWKRQLA
>Tc_Nk5
RKKKTRTVFSRSQVFQLESTFDMKRYLSSSERAGLAASLHLTETQVKIWFQNRRNKWKRQLA
>Ct_Hmx_1
RKKKTRTVFSRSQVFQLESTFDMKRYLSSSERAGLAASLHLTETQVKIWFQNRRNKWKRQLA
>Ct_Hmx_2
RKKKTRTVFSRGQIFTLESTFDSKRYLSSAERAGLAMNLKISEGQVKIWFQNRRNKWKKQMA
>Pd_Nk5
RKKKTRTVFSRSQVFQLESTFDMKRYLSSSERAGLAASLHLTETQVKIWFQNRRNKWKRQLA
>Bf_Nk5
RKKKTRTVFSRQQVFQLESTFDMKRYLSSSERAGLAASLHLTETQVKIWFQNRRNKWKRQLA
>Hr_Nk5a
RKKKTRTVFSRNQVFQLESIFDLKRYLSSSERAGLATTLRLTETQVKIWFQNRRNKWKRQIA
>Hr_Nk5b
RKKKTRTVFSRNQVFQLESTFDRKRYLSSTERSNLASSLRLTETQVKIWFQNRRNKWKRQLA
>Hr_Nk5c
RKKKTRTVFSRSQVAQLESMFVAKRYLSSAERSNLALTLKLTETQVKIWFQNRRNKWKRQIL
>Hr_Nk5d
RKKKTRTVFSRSQVFQLESTFDVKRYLSSSERAGLASSLHLTETQVKIWFQNRRNKWKRQLA
>Lg_Nk5
RKKKTRTVFSRSQVFQLESTFDMKRYLSSSERAGLAASLHLTETQVKIWFQNRRNKWKRQLA
>La_Nk5
RKKKTRTVFSRSQVFQLESTFDMKRYLSSSERAGLAASLHLTETQVKIWFQNRRNKWKRQLA
>Dm_Nk5
RKKKTRTVFSRAQVFQLESTFDLKRYLSSSERAGLAASLRLTETQVKIWFQNRRNKWKRQLA
>Sl_Nk6_a
KKKHTRPTFSGHQIFALEKTFEQTKYLAGPERARLAYALGMTESQVKVWFQNRRTKWRKKHA
>Sl_Nk6
KKKHTRPTFSGQQIFALEKTFEQTKYLAGPERARLAYALGMSESQVKVXXXXXXXXXXXXXX
>Cg_Nk6
KKKHTRPTFSGQQIFALEKTFEQTKYLAGPERARLAYALGMSESQVKVWFQNRRTKWRKKHA
>Tc_Nk6
KKKHTRPTFSGQQIFALEKTFEQTKYLAGPERAKLAYALGMTESQVKVWFQNRRTKWRKKHA
>Ct_Nk6
KKKHTRPTFSGHQIFALEKTFEQTKYLAGPERARLAYALGMTESQVKVWFQNRRTKWRKRHA
>Pd_Nk6
KKKHTRPTFSGHQIFALEKTFEQTKYLAGPERARLAYALGMSESQVKVWFQNRRTKWRKRHA
>Bf_Nk6
KRKHTRPTFSGQQIFALEKTFEQTKYLAGPERARLAYSLGMTESQVKVWFQNRRTKWRKKHA
>Hr_Nk6a
KQKHTRPTFSGHQIFALEKTFEQTKYLAGPERARLAFALGMSESQVKVWFQNRRTKWRKKHA
>Lg_Nk6
KKKHTRPTFSGQQIFALEKTFEQTKYLAGPERARLAYALGMSESQVKVWFQNRRTKWRKRHA
>Hr_Nk6b
DRKNSRPTFTGEQIFALERTFESVKYLTASERTSLAGQLNMSESQIKVWFQNRRTKWRKRHA
>Hr_Nk6c
RFNCSRPTFTGNQIFALEKVFEQTKYLAGNERTNLALSLGMSENQVKIWFQNRRTKWRKKSQ
>La_Nk6
KKKHTRPTFSGQQIFALEKTFEQTKYLAGPERARLAYALGMTESQVKVWFQNRRTKWRKKHA
>Am_Nk6
KKKHTRPTFSGQQIFALEKTFEQTKYLAGPERAKLAYALGMSESQVKVWFQNRRTKWRKKHA
>Dm_Nk6
KKKHTRPTFSGQQIFALEKTFEQTKYLAGPERAKLAYALGMSESQVKVWFQNRRTKWRKRHA
>Pv_Nk7
KKKKARTTFTGRQIFELEKQFELKKYLSSAERADMANLLNVTETQVXXXXXXXXXXXXXXXX
>Sl_Nk7_b
KKKKARTTFTGRQIFELEKKFELKKYLTANERTDLANLLQVTETQVKIWFQNRRTKWKKQEG
>Cg_Nk7
KKKKARTTFTGRQIFELEKQFEQKKYLSSAERAEMATLLNVTETQVKIWFQNRRTKWKKQEN
>Tc_Nk7
KKKKARTTFTGRQIFELEKQFEMKKYLSSSERSEMAKLLNVTETQVKIWFQNRRTKWKKIDN
>Ct_Nk7
KKKKARTTFTGRQIFELEKQFELKKYLSSSERAEMATLLNVTETQVKIWFQNRRTKWKKQEN
>Pd_Nk7
KKKKARTTFTGRQIFELEKQFEVKKYLSSSERAEMASLLNVTETQVXXXXXXXXXXXXXXXX
>Bf_Nk7
KKKKARTTFTGRQIFELEKQFEVKKYLSASERADLAALLNVTDTQVKIWFQNRRTKWKKQDG
>Hr_Nk7
KKKKARTTFTGRQIFELEKQFEVKKYLSLNERAKMAALLNVTETQVKIWFQNRRTKWKKQEN
>Lg_Nk7
KKKKARTTFTGRQIFELEKQFEQKKYLSSAERADMANLLNVTETQVKIWFQNRRTKWKKHEN
>La_Nk7
KKKKARTTFTGRQIFELEKKFEQKKYLSSTERTEMSALLNVTETQVKIWFQNRRTKWKKVEN
>Dm_Nk7
RKKKARTTFTGRQIFELEKMFENKKYLSASERTEMAKLLMVTETQVKIWFQNRRTKWKKQDN
>Sl_Tlx_A
KRKKPRTSFTRLQIMELEKRFHRQKYLASAERSALAKQLKMTDAQVKTWFXNRRTKWRXXXX
>Sl_Tlx_B
KRKKPRTSFTRLQIMELEKRFHRQKYLASAERSAIAKQLKMTDAQVKTWFQNRRTKWRXXXX
>Sl_Tlx_C
KRKKPRTSFTRLQIIELEKRFHRQKYLASAERSALAKQLKMTDAQXXXXXXXXXXXXXXXXX
>Pv_Tlx_a
KRKKPRTAFTRQQVMELEKRFSRQKYLASAERSTLAKGLNMSDSQVKTWFQNRRTKWRXXXX
>Pv_Tlx_b
KRKKPRTSFSRLQIMELEKRFHRQKYLASAERSSLAKTLKMTDAQVKTWFQNRRTKWRXXXX
>Ct_Tlx
KRKKPRTSFSRLQIIELEKRFHRQKYLASAERSALAKGLKMTDAQVKTWFQNRRTKWRRQTA
>Cg_Tlx_1
KRKKPRTSFSRMTIIELEKRFDRQKYLASSERTSLAKSLKISDSQVKTWFQNRRTKWRRQAA
>Cg_Tlx_3
KRKKPRTSFSRLQIMELEKRFHRQKYLASAERSTLAKALKMTDAQVKTWFQNRRTKWRRQTA
>Pd_Tlx
KRKKPRTSFTRLQIIELEKRFHRQKYLASAERSALAKSLKMTDAQVKTWFQNRRTKWRRQTA
>Bf_Tlx
KRKKPRTSFTRLQICELEKRFHKQKYLASAERAQLATQLKMTDAQVKTWFQNRRTKWRRQTA
>Tc_Tlx
KRKKPRTSFTRLQIAELEKRFHKQKYLASAERAALAKTLKMTDAQVKTWFQNRRTKWRRQTA
>Hr_Tlx_A
KHKKPRTSFSRLQIIELEKRFHRQKYLASAERSAMAKGLKMTDAQVKTWFQNRRTKWRRQTA
>Lg_Tlx_A
KRKKPRTAFTRQQVMELEKRFSRQKYLASAERSTLAKGLNMSDSQVKTWFQNRRTKWRRQTA
>Hr_Tlx_B
KRKKPRTSFSRLQVVELEKRFHRQKYLGSAERSNLAKILKMTDHQVKTWFQNRRTKWRXXXX
>Lg_Tlx_B
KRKKPRTSFSRLQIMELEKRFHRQKYLASAERSSLAKTLKMTDAQVKTWFQNRRTKWRRQTA
>La_Tlx
KRKKPRTSFSRLQIIELEKRFHRQKYLASAERSALAKALKMTDAQVKTWFQNRRTKWRRQTA
>Am_Tlx
KRKKPRTSFTRLQIAELEKRFHKQKYLASAERAALAKTLKMTDAQVKTWFQNRRTKWRRQTA
>Dm_Tlx
KRKKPRTSFTRIQVAELEKRFHKQKYLASAERAALARGLKMTDAQVKTWFQNRRTKWRRQTA
>Pv_Lbx
KRRKSRTAFTNQQIYELEKRFLYQKYLTPADRDEIAQNLGLTNAQVITWFQNRRAKLKRDLE
>Pv_Lbx
KRRKSRTAFTNQQIYELEKRFLYQKYLTPADRDEIAQQLGLSNAQVITWFQNRRAKLKRDLE
>Ct_Lbx
KRRKSRTAFTNQQIYELEKRFLYQKYLTPADRDEIAQNLGLSNAQVITWFQNRRAKLKRDLE
>Cg_Lbx
KRRKSRTAFTNQQIYELEKRFLYQKYLTPADRDEIAQNLGLSNAQVITWFQNRRAKLKRDLE
>Pd_Lbx
KRRKSRTAFTNQQIYELEKRFLYQKYLTPADRDEIAGQLGLSNAQVITWFQNRRAKLKRDLE
>Bf_Lbx
KRRKSRTAFTNHQIYELEKRFLYQKYLSPADRDQIAQSLGLTNAQVITWFQNRRAKLKRDLD
>Tc_Lbx
KKRKSRTAFTNHQIFELEKRFLYQKYLSPADRDEIASSLGLTNAQVITWFQNRRAKLKRDME
>Hr_Lbx_A
KRRKSRTAFTNKQIFELEKRFVYQKYLTPVDRDEIAQALGLSNAQVITWFQNRRAKLKRDME
>Hr_Lbx_B
KRRKTRTAFTHHQLLQLENRFRHQKYLTPVDRDEIASQLNLSNSQVITWFQNRRAKLKRDLE
>Lg_Lbx
KRRKSRTAFTNQQIYELEKRFLYQKYLTPADRDEIAQSLGLTNAQVITWFQNRRAKLKRDLE
>La_Lbx
KRRKSRTAFTNQQIYELEKRFLYQKYLTPADRDEIAQTLGLSNAQVITWFQNRRAKLKRDLE
>Am_Lbx
KKRKSRTAFTNQQIFELEKRFLYQKYLSPADRDEIAAQLGLSNAQVITWFQNRRAKLKRDME
>Dm_Lbx_er
KKRKSRTAFTNHQIFELEKRFLYQKYLSPADRDEIAASLGLSNAQVITWFQNRRAKQKRDIE
>Dm_Lbx_lt
KKRKSRTAFTNQQIFELEKRFLYQKYLSPADRDEIAGGLGLSNAQVITWFQNRRAKLKRDME
>Sl_Msx_A
TNRKPRTPFTTQQLLSLERKFKEKQYLSIAERAEFSSQLSLTETQVKIWFQNRRAKQKRLHE
>Pv_Msx_A
PNRKPRTPFTTAQLLALERKFRQKQYLSIAERAEFSASLNLTETQVKIWFQNRRAKAKRLQE
>Pv_Msx_B
ANRKPRTPFTTSQLLALEKKFNDKQYLSIAERAEFSASLNLTETQVKIWFQNRRAKCKRLQE
>La_Msx
TNRKPRTPFTTAQLLALERKFRQKQYLSIAERAEFSSSLNLTETQVKIWFQNRRAKAKRLQE
>Ct_Msx
ANRKPRTPFTTQQLLALERKFREKQYLSIAERAEFSTSLNLTETQVKIWFQNRRAKSKRLQE
>Pd_Msx
TNRKPRTPFTTQQLLALERKFRQKQYLSIAERAEFSASLNLTETQVKIWFQNRRAKAKRLQE
>Hr_Msx
TNRKPRTPFTTQQLLALERKFRERQYLSIAERAEFSSSLNLTETQVKIWFQNRRAKSKRLQE
>Cg_Msx
TNRKPRTPFTTSQLLALERKFRQKQYLSIAERAEFSASLNLTETQVKIWFQNRRAKAKRLHE
>Tc_Dr2
PNRKPRTPFTTQQLLALEKKFRDKQYLSIAERAEFSSSLRLTEPQVKIWFQNRRAKAKRLQE
>Tc_Dr1
PNRKPRTPFTTQQLLALEKKFRDKQYLSIAERAEFSSSLRLTETQVKIWFQNRRAKAKRLQE
>Lg_Msx_A
PNRKPRTPFTTAQLLALERKFRQKQYLSIAERAEFSASLNLTETQVKIWFQNRRAKAKRLQE
>Bf_Msx
TNRKPRTPFTTQQLLALERKFRQKQYLSIAERAEFSASLNLTETQVKIWFQNRRAKAKRLQE
>Lg_Msx_B
PNRKPRTPFTTSQLLALEKKFREKQYLSIAERAEFSASLSLTETQVKIWFQNRRAKAKRLQE
>Lg_Msx_C
PNRKPRTPFTTSQLLALEKKFNDKQYLSIAERAEFSASLNLTETQVKIWFQNRRAKSKRLQE
