# Supplementary material for: A Revised Spiralian Homeobox Gene Classification Incorporating New Polychaete Transcriptomes Reveals a Diverse TALE Class and a Divergent Hox Gene
Source: Genome Biol Evol. 2018 Jul 7;10(9):2151–67. doi: 10.1093/gbe/evy144 (PMC6118893; doi:10.1093/gbe/evy144)
Supplement: Supplementary Data [file evy144_suppl.zip › SUPPLEMENTARY_FILE_2.tree]

#NEXUS
begin taxa;
	dimensions ntax=195;
	taxlabels
	'Anthox1 - N. vectensis'
	'Anthox6 - N. vectensis'
	'Anthox7 - N. vectensis'
	'Anthox9 - N. vectensis'
	'Anthx1a - N. vectensis'
	'Anthx6a - N. vectensis'
	'Antp - A. virens'
	'Antp - C. teleta'
	'Antp - E. scolopes'
	'Antp - H. robusta'
	'Antp - L. anatina'
	'Antp - L. gigantea'
	'Antp - O. bimaculoides'
	'Antp - P. dumerilii'
	'Antp - T. transversa'
	'Antp-like - S. lamarcki (e)'[&!color=#ff0000]
	'Cdx - A. virens'
	'Cdx - B. floridae'
	'Cdx - C. gigas'
	'Cdx - C. teleta'
	'Cdx - H. robusta'
	'Cdx - L. anatina'
	'Cdx - L. gigantea'
	'Cdx - P. dumerilii'
	'Cdx - S. kowalevskii'
	'Cdx - S. lamarcki'[&!color=#800000]
	'Cdx - S. purpuratus'
	'Cdx - T. transversa'
	'Dfd - A. virens'
	'Dfd - B. floridae'
	'Dfd - C. gigas'
	'Dfd - C. teleta'
	'Dfd - E. scolopes'
	'Dfd - L. anatina'
	'Dfd - L. gigantea'
	'Dfd - P. dumerilii'
	'Dfd - S. kowalevskii'
	'Dfd - S. lamarcki'[&!color=#800000]
	'Dfd - T. transversa'
	'DfdA - H. robusta'
	'DfdB - H. robusta'
	'Gsx - A. virens'
	'Gsx - B. floridae'
	'Gsx - C. gigas'
	'Gsx - C. teleta'
	'Gsx - E. scolopes'
	'Gsx - L. anatina'
	'Gsx - L. gigantea'
	'Gsx - N. vectensis'
	'Gsx - O. bimaculoides'
	'Gsx - P. dumerilii'
	'Gsx - S. kowalevskii'
	'Gsx - S. lamarcki'[&!color=#800000]
	'Gsx - S. purpuratus'
	'Hox1 - B. floridae'
	'Hox1 - S. kowalevskii'
	'Hox1 - S. purpuratus'
	'Hox10 - B. floridae'
	'Hox11 - B. floridae'
	'Hox12 - B. floridae'
	'Hox13 - B. floridae'
	'Hox14 - B. floridae'
	'Hox15 - B. floridae'
	'Hox2 - B. floridae'
	'Hox2 - S. kowalevskii'
	'Hox2 - S. purpuratus'
	'Hox3 - A. virens'
	'Hox3 - B. floridae'
	'Hox3 - C. gigas'
	'Hox3 - C. teleta'
	'Hox3 - E. scolopes'
	'Hox3 - L. anatina'
	'Hox3 - L. gigantea'
	'Hox3 - P. dumerilii'
	'Hox3 - S. kowalevskii'
	'Hox3 - S. lamarcki'[&!color=#800000]
	'Hox3 - S. purpuratus'
	'Hox3 - T. transversa'
	'Hox5 - B. floridae'
	'Hox5 - S. kowalevskii'
	'Hox5 - S. purpuratus'
	'Hox6 - B. floridae'
	'Hox6 - S. kowalevskii'
	'Hox6 - S. purpuratus'
	'Hox7 - B. floridae'
	'Hox7 - S. kowalevskii'
	'Hox7 - S. purpuratus'
	'Hox8 - B. floridae'
	'Hox8 - S. purpuratus'
	'Hox9 - B. floridae'
	'HoxPa - S. kowalevskii'
	'HoxPa - S. purpuratus'
	'HoxPb - S. kowalevskii'
	'HoxPb - S. purpuratus'
	'HoxPc - S. kowalevskii'
	'HoxPc - S. purpuratus'
	'Lox2 - A. virens'
	'Lox2 - C. gigas'
	'Lox2 - C. teleta'
	'Lox2 - H. robusta'
	'Lox2 - L. gigantea'
	'Lox2 - O. bimaculoides'
	'Lox2 - P. dumerilii'
	'Lox2 - S. lamarcki'[&!color=#800000]
	'Lox4 - C. gigas'
	'Lox4 - C. teleta'
	'Lox4 - E. scolopes'
	'Lox4 - L. anatina'
	'Lox4 - L. gigantea'
	'Lox4 - O. bimaculoides'
	'Lox4 - P. dumerilii'
	'Lox4 - S. lamarcki'[&!color=#800000]
	'Lox4 - T. transversa'
	'Lox4A - H. robusta'
	'Lox4B - H. robusta'
	'Lox5 - A. virens'
	'Lox5 - C. gigas'
	'Lox5 - C. teleta'
	'Lox5 - E. scolopes'
	'Lox5 - H. robusta'
	'Lox5 - L. anatina'
	'Lox5 - L. gigantea'
	'Lox5 - P. dumerilii'
	'Lox5 - S. lamarcki'[&!color=#800000]
	'Lox5 - T. transversa'
	'Nk1 - P. dumerilii'[&!color=#808080]
	'Ahx8/8a - N. vectensis'
	'ParaHox - N. vectensis'
	'ParaHox - S. ciliatum'
	'Post1 - A. virens'
	'Post1 - C. gigas'
	'Post1 - C. teleta'
	'Post1 - E. scolopes'
	'Post1 - L. anatina'
	'Post1 - L. gigantea'
	'Post1 - O. bimaculoides'
	'Post1 - P. dumerilii'
	'Post1 - T. transversa'
	'Post2 - A. virens'
	'Post2 - C. gigas'
	'Post2 - C. teleta'
	'Post2 - E. scolopes'
	'Post2 - H. robusta'
	'Post2 - L. anatina'
	'Post2 - L. gigantea'
	'Post2 - O. bimaculoides'
	'Post2 - P. dumerilii'
	'Post2 - S. lamarcki'[&!color=#800000]
	'Post2 - T. transversa'
	'Scr - A. virens'
	'Scr - C. gigas'
	'Scr - C. teleta'
	'Scr - E. scolopes'
	'Scr - L. anatina'
	'Scr - L. gigantea'
	'Scr - O. bimaculoides'
	'Scr - P. dumerilii'
	'Scr - S. lamarcki'[&!color=#800000]
	'Scr - T. transversa'
	'ScrA - H. robusta'
	'ScrB - H. robusta'
	'ScrC - H. robusta'
	'Hox9/10 - S. kowalevskii'
	'Hox9/10 - S. purpuratus'
	'Xlox - B. floridae'
	'Xlox - C. gigas'
	'Xlox - C. teleta'
	'Xlox - H. robusta'
	'Xlox - L. anatina'
	'Xlox - L. gigantea'
	'Xlox - O. bimaculoides'
	'Xlox - P. dumerilii'
	'Xlox - S. kowalevskii'
	'Xlox - S. lamarcki'[&!color=#800000]
	'Xlox - S. purpuratus'
	'lab - A. virens'
	'lab - C. gigas'
	'lab - C. teleta'
	'lab - E. scolopes'
	'lab - L. anatina'
	'lab - L. gigantea'
	'lab - O. bimaculoides'
	'lab - P. dumerilii'
	'lab - S. lamarcki'[&!color=#800000]
	'lab - T. transversa'
	'labA - H. robusta'
	'labB - H. robusta'
	'pb - A. virens'
	'pb - C. gigas'
	'pb - C. teleta'
	'pb - L. anatina'
	'pb - L. gigantea'
	'pb - P. dumerilii'
	'pb - S. lamarcki'[&!color=#800000]
	'pb - T. transversa'
;
end;
begin trees;
	tree MRBAES_with_all_supports = [&R] ('Nk1 - P. dumerilii':1.059511,(((('Antp-like - S. lamarcki (e)':0.668047,'ScrA - H. robusta':0.173827,'ScrC - H. robusta':0.191417)[&support_values="-!- | -!- | .5445"]:0.123177,(('Hox1 - S. purpuratus':0.012198,'Hox7 - S. purpuratus':0.011943)[&support_values="975.0 | -!- | .8745"]:0.088185,'Hox7 - S. kowalevskii':0.153777)[&support_values="876.0 | .895 | .9…
end;
begin figtree;
	set appearance.backgroundColorAttribute="Default";
	set appearance.backgroundColour=#ffffff;
	set appearance.branchColorAttribute="User selection";
	set appearance.branchColorGradient=false;
	set appearance.branchLineWidth=1.0;
	set appearance.branchMinLineWidth=0.0;
	set appearance.branchWidthAttribute="Fixed";
	set appearance.foregroundColour=#000000;
	set appearance.hilightingGradient=false;
	set appearance.selectionColour=#2d3680;
	set branchLabels.colorAttribute="User selection";
	set branchLabels.displayAttribute="Names";
	set branchLabels.fontName="Gill Sans";
	set branchLabels.fontSize=16;
	set branchLabels.fontStyle=0;
	set branchLabels.isShown=true;
	set branchLabels.significantDigits=4;
	set layout.expansion=733;
	set layout.layoutType="RECTILINEAR";
	set layout.zoom=0;
	set legend.attribute="support_values";
	set legend.fontSize=10.0;
	set legend.isShown=false;
	set legend.significantDigits=4;
	set nodeBars.barWidth=4.0;
	set nodeBars.displayAttribute=null;
	set nodeBars.isShown=false;
	set nodeLabels.colorAttribute="User selection";
	set nodeLabels.displayAttribute="support_values";
	set nodeLabels.fontName="Abadi MT Condensed Light";
	set nodeLabels.fontSize=12;
	set nodeLabels.fontStyle=0;
	set nodeLabels.isShown=true;
	set nodeLabels.significantDigits=4;
	set nodeShapeExternal.colourAttribute="User selection";
	set nodeShapeExternal.isShown=false;
	set nodeShapeExternal.minSize=10.0;
	set nodeShapeExternal.scaleType=Width;
	set nodeShapeExternal.shapeType=Circle;
	set nodeShapeExternal.size=4.0;
	set nodeShapeExternal.sizeAttribute="Fixed";
	set nodeShapeInternal.colourAttribute="User selection";
	set nodeShapeInternal.isShown=false;
	set nodeShapeInternal.minSize=10.0;
	set nodeShapeInternal.scaleType=Width;
	set nodeShapeInternal.shapeType=Circle;
	set nodeShapeInternal.size=4.0;
	set nodeShapeInternal.sizeAttribute="Fixed";
	set polarLayout.alignTipLabels=false;
	set polarLayout.angularRange=0;
	set polarLayout.rootAngle=0;
	set polarLayout.rootLength=100;
	set polarLayout.showRoot=true;
	set radialLayout.spread=0.0;
	set rectilinearLayout.alignTipLabels=true;
	set rectilinearLayout.curvature=0;
	set rectilinearLayout.rootLength=100;
	set scale.offsetAge=0.0;
	set scale.rootAge=1.0;
	set scale.scaleFactor=1.0;
	set scale.scaleRoot=false;
	set scaleAxis.automaticScale=true;
	set scaleAxis.fontSize=8.0;
	set scaleAxis.isShown=false;
	set scaleAxis.lineWidth=1.0;
	set scaleAxis.majorTicks=1.0;
	set scaleAxis.minorTicks=0.5;
	set scaleAxis.origin=0.0;
	set scaleAxis.reverseAxis=false;
	set scaleAxis.showGrid=true;
	set scaleBar.automaticScale=true;
	set scaleBar.fontSize=10.0;
	set scaleBar.isShown=true;
	set scaleBar.lineWidth=1.0;
	set scaleBar.scaleRange=0.0;
	set tipLabels.colorAttribute="User selection";
	set tipLabels.displayAttribute="Names";
	set tipLabels.fontName="Gill Sans";
	set tipLabels.fontSize=12;
	set tipLabels.fontStyle=0;
	set tipLabels.isShown=true;
	set tipLabels.significantDigits=4;
	set trees.order=true;
	set trees.orderType="decreasing";
	set trees.rooting=true;
	set trees.rootingType="User Selection";
	set trees.transform=false;
	set trees.transformType="cladogram";
end;
