# Supplementary material for: A Revised Spiralian Homeobox Gene Classification Incorporating New Polychaete Transcriptomes Reveals a Diverse TALE Class and a Divergent Hox Gene
Source: Genome Biol Evol. 2018 Jul 7;10(9):2151–67. doi: 10.1093/gbe/evy144 (PMC6118893; doi:10.1093/gbe/evy144)
Supplement: Supplementary Data [file evy144_suppl.zip › SUPPLEMENTARY_FILE_3.tree]

#NEXUS
begin taxa;
	dimensions ntax=209;
	taxlabels
	'ANTP - C. teleta'[&!color=#808080]
	'Irx A - C. teleta'
	'Irx A - H. robusta'
	'Irx A - L. anatina'
	'Irx A - L. gigantea'
	'Irx A - P. dumerilii'
	'Irx A - S. lamarcki (e)'[&!color=#ff0000]
	'Irx B - C. teleta'
	'Irx B - H. robusta'
	'Irx B - L. anatina'
	'Irx B - L. gigantea'
	'Irx B - P. dumerilii'
	'Irx B - S. lamarcki (K&S)'[&!color=#00800d]
	'Irx C - C. teleta'
	'Irx C - H. robusta'
	'Irx C - L. anatina'
	'Irx C - L. gigantea'
	'Irx A - P. vulgata'
	'Irx D - H. robusta'
	'Irx D - L. anatina'
	'Irx D - L. gigantea'
	'Irx B - P. vulgata'
	'Irx E - H. robusta'
	'Irx F - H. robusta'
	'Irx G - H. robusta'
	'Irx-like - T. castaneum'
	'Irx1 - C. gigas'
	'Irx2 - C. gigas'
	'Irx3 - C. gigas'
	'Irx4 - C. gigas'
	'TALE-? - P. dumerilii'
	'TALE-? A - C. teleta'
	'TALE-? A - S. lamarcki'[&!color=#800002]
	'TALE-? C - C. teleta'
	'TALE-? D - C. teleta'
	'TALE-I - C. teleta'
	'TALE-I - H. robusta'
	'TALE-I - L. anatina'
	'TALE-I - L. gigantea'
	'TALE-I - P. dumerilii'
	'TALE-I - P. fucata'
	'TALE-I - P. vulgata'
	'TALE-I A - S. lamarcki (e)'[&!color=#ff0000]
	'TALE-I B - S. lamarcki (e)'[&!color=#ff0000]
	'TALE-I C - S. lamarcki'[&!color=#800002]
	'TALE-I TALE2 - C. gigas'
	'TALE-II - P. fucata'
	'TALE-II TALE1 - C. gigas'
	'TALE-III - L. anatina'
	'TALE-III - P. fucata'
	'TALE-III - P. vulgata'
	'TALE-III TALE-E - N. fuscoviridis'
	'TALE-III TALE3 - C. gigas'
	'TALE-IV A - C. teleta'
	'TALE-IV A HD1 - P. fucata'
	'TALE-IV A HD2 - P. dumerilii'
	'TALE-IV A HD2 - P. fucata'
	'TALE-IV A1 - S. lamarcki'[&!color=#800002]
	'TALE-IV A2 - S. lamarcki'[&!color=#800002]
	'TALE-IV AX HD2 - S. lamarcki'[&!color=#800002]
	'TALE-IV AY HD2 - S. lamarcki'[&!color=#800002]
	'TALE-IV B HD1 - C. teleta'
	'TALE-IV B HD1 - P. dumerilii'
	'TALE-IV B HD1 - P. fucata'
	'TALE-IV HD1 - P. vulgata'
	'TALE-IV B HD2 - C. teleta'
	'TALE-IV B HD2 - P. dumerilii'
	'TALE-IV B HD2 - P. fucata'
	'TALE-IV HD2 - P. vulgata'
	'TALE-IV B - S. lamarcki'[&!color=#800002]
	'TALE-IV TALE-B HD1 - N. fuscoviridis'
	'TALE-IV TALE-B HD2 - N. fuscoviridis'
	'TALE-IV TALE-X - S. kraussi'
	'TALE-IV TALE-Y - S. kraussi'
	'TALE-IV TALE14 HD1 - C. gigas'
	'TALE-IV TALE14 HD2 - C. gigas'
	'TALE-IV TALE7 HD1 - C. gigas'
	'TALE-IV TALE7 HD2 - C. gigas'
	'TALE-IV TALE8 HD1 - C. gigas'
	'TALE-IV TALE8 HD2 - C. gigas'
	'TALE-IX A - C. teleta'
	'TALE-IX B - C. teleta'
	'TALE-IX C - C. teleta'
	'TALE-V A - S. lamarcki'[&!color=#800002]
	'TALE-V A1 - C. teleta'
	'TALE-V A2 - C. teleta'
	'TALE-V B - C. teleta'
	'TALE-V B - S. lamarcki'[&!color=#800002]
	'TALE-V C - C. teleta'
	'TALE-V C - S. lamarcki'[&!color=#800002]
	'TALE-V D - S. lamarcki'[&!color=#800002]
	'TALE-V E - S. lamarcki'[&!color=#800002]
	'TALE-V F - S. lamarcki'[&!color=#800002]
	'TALE-V G - S. lamarcki'[&!color=#800002]
	'TALE-V H - S. lamarcki'[&!color=#800002]
	'TALE-V TALE-Z - S. kraussi'
	'TALE-VI A - P. fucata'
	'TALE-VI B - P. fucata'
	'TALE-VI C - P. fucata'
	'TALE-VI D - P. fucata'
	'TALE-VI E - P. fucata'
	'TALE-VI F - P. fucata'
	'TALE-VI G - P. fucata'
	'TALE-VI TALE11 - C. gigas'
	'TALE-VI TALE12 - C. gigas'
	'TALE-VI TALE13 - C. gigas'
	'TALE-VI TALE9 - C. gigas'
	'TALE-VII - P. fucata'
	'TALE-VII A - S. lamarcki'[&!color=#800002]
	'TALE-VII B - S. lamarcki'[&!color=#800002]
	'TALE-VII TALE4 - C. gigas'
	'TALE-VII-like TALE10 - C. gigas'
	'TALE-VIII - P. fucata'
	'TALE-VIII TALE6 - C. gigas'
	'TALE-X A - S. lamarcki (e)'[&!color=#ff0000]
	'TALE-X B - S. lamarcki (e)'[&!color=#ff0000]
	'TALE-XI - C. teleta'
	'TALE-XI A - S. lamarcki'[&!color=#800002]
	'TALE-XI B - S. lamarcki'[&!color=#800002]
	'TALE-XII A1 - C. teleta'
	'TALE-XII A2 - C. teleta'
	'TALE-XII A3 - C. teleta'
	'TALE-XII B - C. teleta'
	'TALE-XIII A - S. lamarcki (e)'[&!color=#ff0000]
	'TALE-XIII B - S. lamarcki (e)'[&!color=#ff0000]
	'TALE-XIV - S. lamarcki'[&!color=#800002]
	'TALE-XIV - P. vulgata'
	'TALE-XIX A HD1 - H. robusta'
	'TALE-XIX A HD2 - H. robusta'
	'TALE-XIX B - H. robusta'
	'TALE-XIX C - H. robusta'
	'TALE-XIX D - H. robusta'
	'TALE-XIX E - H. robusta'
	'TALE-XIX F - H. robusta'
	'TALE-XIX G - H. robusta'
	'TALE-XIX H - H. robusta'
	'TALE-XIX I - H. robusta'
	'TALE-XIX J - H. robusta'
	'TALE-XIX K - H. robusta'
	'TALE-XIX L - H. robusta'
	'TALE-XIX M - H. robusta'
	'TALE-XIX N - H. robusta'
	'TALE-XIX O - H. robusta'
	'TALE-XIX P - H. robusta'
	'TALE-XV - L. gigantea'
	'TALE-XV - P. vulgata'
	'TALE-XV TALE-C - N. fuscoviridis'
	'TALE-XVI A - H. robusta'
	'TALE-XVI B - H. robusta'
	'TALE-XVII A - L. gigantea'
	'TALE-XVII B - L. gigantea'
	'TALE-XVII TALE-A - N. fuscoviridis'
	'TALE-XVIII - C. teleta'
	'TALE-XVIII - L. anatina'
	'TALE-XVIII - S. lamarcki (K&S)'[&!color=#00800d]
	'TALE-XVIII A - P. vulgata'
	'TALE-XVIII B - P. vulgata'
	'TALE-XVIII TALE-D - N. fuscoviridis'
	'TALE-IX-like - C. teleta'
	'TALE-XIII - L. anatina'
	'TALE-XIII A - C. teleta'
	'TALE-XIII - P. vulgata'
	'TALE-XIII TALE5 - C. gigas'
	'Meis - C. gigas'
	'Meis - C. teleta'
	'Meis - H. robusta'
	'Meis - L. anatina'
	'Meis - L. gigantea'
	'Meis A - P. dumerilii'
	'Meis B - S. lamarcki (e)'[&!color=#ff0000]
	'Meis B - P. dumerilii'
	'Meis A - S. lamarcki (e)'[&!color=#ff0000]
	'Mirr - D. melanogaster'
	'Mirr - T. castaneum'
	'Mkx - C. gigas'
	'Mkx - C. teleta'
	'Mkx - H. robusta'
	'Mkx - L. gigantea'
	'Mkx - S. lamarcki (e)'[&!color=#ff0000]
	'Mkx - P. vulgata'
	'Pbx - C. gigas'
	'Pbx - C. teleta'
	'Pbx - D. melanogaster'
	'Pbx - L. anatina'
	'Pbx - L. gigantea'
	'Pbx - T. castaneum'
	'Pbx A - H. robusta'
	'Pbx A - P. dumerilii'
	'Pbx A - S. lamarcki (e) + (K&S)'[&!color=#0008ff]
	'Pbx B - H. robusta'
	'Pbx B - P. dumerilii'
	'Pbx B - S. lamarcki'[&!color=#800002]
	'Pbx C - H. robusta'
	'Pbx D - H. robusta'
	'Pknox - C. gigas'
	'Pknox - C. teleta'
	'Pknox - L. anatina'
	'Pknox - L. gigantea'
	'Pknox - P. dumerilii'
	'Pknox - S. lamarcki (e)'[&!color=#ff0000]
	'Pknox A - H. robusta'
	'Pknox B - H. robusta'
	'Tgif - C. gigas'
	'Tgif - L. anatina'
	'Tgif - L. gigantea'
	'Tgif A - P. dumerilii'
	'Tgif - S. lamarcki (e) + (K&S)'[&!color=#0008ff]
	'Tgif B - P. dumerilii'
	'Tgif - P. vulgata'
;
end;
begin trees;
	tree MRBAYES_with_all_supports = [&R] ('ANTP - C. teleta'[&!rotate=false]:0.952776,'TALE-? - P. dumerilii':0.236296,'TALE-? A - C. teleta':0.490548,'TALE-? A - S. lamarcki':0.63919,(((('Tgif - S. lamarcki (e) + (K&S)':0.072408,('Tgif A - P. dumerilii':0.008145,'Tgif B - P. dumerilii':0.019406)[&support_values="527.0 | .777 | .6864"]:0.025147)[&support_values="522.0 | .653 | .9013"]:0.06805,'Tgif …
end;
begin figtree;
	set appearance.backgroundColorAttribute="Default";
	set appearance.backgroundColour=#ffffff;
	set appearance.branchColorAttribute="User selection";
	set appearance.branchColorGradient=false;
	set appearance.branchLineWidth=1.0;
	set appearance.branchMinLineWidth=0.0;
	set appearance.branchWidthAttribute="Fixed";
	set appearance.foregroundColour=#000000;
	set appearance.hilightingGradient=false;
	set appearance.selectionColour=#2d3680;
	set branchLabels.colorAttribute="User selection";
	set branchLabels.displayAttribute="Names";
	set branchLabels.fontName="Gill Sans";
	set branchLabels.fontSize=16;
	set branchLabels.fontStyle=0;
	set branchLabels.isShown=true;
	set branchLabels.significantDigits=4;
	set layout.expansion=683;
	set layout.layoutType="RECTILINEAR";
	set layout.zoom=0;
	set legend.attribute="support_values";
	set legend.fontSize=10.0;
	set legend.isShown=false;
	set legend.significantDigits=4;
	set nodeBars.barWidth=4.0;
	set nodeBars.displayAttribute=null;
	set nodeBars.isShown=false;
	set nodeLabels.colorAttribute="User selection";
	set nodeLabels.displayAttribute="support_values";
	set nodeLabels.fontName="Abadi MT Condensed Light";
	set nodeLabels.fontSize=12;
	set nodeLabels.fontStyle=0;
	set nodeLabels.isShown=true;
	set nodeLabels.significantDigits=4;
	set nodeShapeExternal.colourAttribute="User selection";
	set nodeShapeExternal.isShown=false;
	set nodeShapeExternal.minSize=10.0;
	set nodeShapeExternal.scaleType=Width;
	set nodeShapeExternal.shapeType=Circle;
	set nodeShapeExternal.size=4.0;
	set nodeShapeExternal.sizeAttribute="Fixed";
	set nodeShapeInternal.colourAttribute="User selection";
	set nodeShapeInternal.isShown=false;
	set nodeShapeInternal.minSize=10.0;
	set nodeShapeInternal.scaleType=Width;
	set nodeShapeInternal.shapeType=Circle;
	set nodeShapeInternal.size=4.0;
	set nodeShapeInternal.sizeAttribute="Fixed";
	set polarLayout.alignTipLabels=false;
	set polarLayout.angularRange=0;
	set polarLayout.rootAngle=0;
	set polarLayout.rootLength=100;
	set polarLayout.showRoot=true;
	set radialLayout.spread=0.0;
	set rectilinearLayout.alignTipLabels=true;
	set rectilinearLayout.curvature=0;
	set rectilinearLayout.rootLength=100;
	set scale.offsetAge=0.0;
	set scale.rootAge=1.0;
	set scale.scaleFactor=1.0;
	set scale.scaleRoot=false;
	set scaleAxis.automaticScale=true;
	set scaleAxis.fontSize=8.0;
	set scaleAxis.isShown=false;
	set scaleAxis.lineWidth=1.0;
	set scaleAxis.majorTicks=1.0;
	set scaleAxis.minorTicks=0.5;
	set scaleAxis.origin=0.0;
	set scaleAxis.reverseAxis=false;
	set scaleAxis.showGrid=true;
	set scaleBar.automaticScale=true;
	set scaleBar.fontSize=10.0;
	set scaleBar.isShown=true;
	set scaleBar.lineWidth=1.0;
	set scaleBar.scaleRange=0.0;
	set tipLabels.colorAttribute="User selection";
	set tipLabels.displayAttribute="Names";
	set tipLabels.fontName="Gill Sans";
	set tipLabels.fontSize=12;
	set tipLabels.fontStyle=0;
	set tipLabels.isShown=true;
	set tipLabels.significantDigits=4;
	set trees.order=true;
	set trees.orderType="decreasing";
	set trees.rooting=true;
	set trees.rootingType="User Selection";
	set trees.transform=false;
	set trees.transformType="cladogram";
end;
