# Supplementary material for: A Revised Spiralian Homeobox Gene Classification Incorporating New Polychaete Transcriptomes Reveals a Diverse TALE Class and a Divergent Hox Gene
Source: Genome Biol Evol. 2018 Jul 7;10(9):2151–67. doi: 10.1093/gbe/evy144 (PMC6118893; doi:10.1093/gbe/evy144)
Supplement: Supplementary Data [file evy144_suppl.zip › SUPPLEMENTARY_FILE_4.tree]

#NEXUS
begin taxa;
	dimensions ntax=307;
	taxlabels
	'Al -- A. mellifera'[&!color=#616161]
	'Al -- T. castaneum'[&!color=#616161]
	'Alx -- B. floridae'
	'Alx -- C. teleta'
	'Alx -- H. robusta'
	'Alx -- L. anatina'
	'Alx -- L. gigantea'
	'Alx -- P. dumerilii'
	'Alx -- P. vulgata'
	'Alx -- S. lamarcki'
	'Antp -- C. teleta'
	'Aprd1 -- B. floridae'
	'Aprd2 -- B. floridae'
	'Aprd3 -- B. floridae'
	'Aprd4 -- B. floridae'
	'Aprd5 -- B. floridae'
	'Aprd6 -- B. floridae'
	'Arx -- B. floridae'[&!color=#616161]
	'Arx -- C. gigas'[&!color=#616161]
	'Arx -- C. teleta'[&!color=#616161]
	'Arx -- H. robusta'[&!color=#616161]
	'Arx -- L. anatina'[&!color=#616161]
	'Arx -- P. dumerilii'[&!color=#616161]
	'Arx -- P. vulgata'[&!color=#616161]
	'Arx -- S. lamarcki'[&!color=#616161]
	'Arx A -- L. gigantea'[&!color=#616161]
	'Arx B -- L. gigantea'[&!color=#616161]
	'CG11294 -- A. mellifera'
	'CG11294 -- D. melanogaster'
	'CG11294 -- T. castaneum'
	'CG32532 -- D. melanogaster'
	'CG34340 -- D. melanogaster'
	'CG34367 -- D. melanogaster'
	'CG9876 -- D. melanogaster'
	'Dmbx -- B. floridae'
	'Dmbx -- C. gigas'
	'Dmbx -- C. teleta'
	'Dmbx -- H. robusta'
	'Dmbx -- L. anatina'
	'Dmbx -- L. gigantea'
	'Dmbx -- P. dumerilii'
	'Dmbx -- P. vulgata'
	'Dmbx -- S. lamarcki'
	'Drgx -- A. mellifera'
	'Drgx -- B. floridae'
	'Drgx -- C. gigas'
	'Drgx -- C. teleta'
	'Drgx -- H. robusta'
	'Drgx -- L. anatina'
	'Drgx -- L. gigantea'
	'Drgx -- T. castaneum'
	'Ey -- A. mellifera'
	'Ey -- D. melanogaster'
	'Ey -- T. castaneum'
	'Eyg -- A. mellifera'
	'Eyg -- T. castaneum'
	'Gsb -- A. mellifera'
	'Gsb -- T. castaneum'
	'Gsbn -- A. mellifera'
	'Gsbn -- T. castaneum'
	'Gsc -- A. mellifera'
	'Gsc -- B. floridae'
	'Gsc -- C. teleta'
	'Gsc -- D. melanogaster'
	'Gsc -- L. anatina'
	'Gsc -- L. gigantea'
	'Gsc -- P. dumerilii'
	'Gsc -- S. lamarcki'
	'Gsc -- T. castaneum'
	'Gsc 2 -- C. gigas'
	'Hbn -- A. mellifera'
	'Hbn -- C. gigas'
	'Hbn -- C. teleta'
	'Hbn -- H. robusta'
	'Hbn -- L. anatina'
	'Hbn -- L. gigantea'
	'Hbn -- P. dumerilii'
	'Hbn -- S. lamarcki'
	'Hbn -- T. castaneum'
	'Hopx -- L. anatina'
	'Hopx -- L. gigantea'
	'Hopx -- P. dumerilii'
	'Hopx -- P. vulgata'
	'Hopx A -- C. gigas'
	'Hopx B -- C. gigas'
	'Lopx (Hbx2) -- C. gigas'
	'Lopx -- L. anatina'
	'Lopx -- L. gigantea'
	'Lopx -- P. dumerilii'
	'Lopx -- P. vulgata'
	'Lopx -- S. lamarcki'
	'Lopx A -- C. teleta'
	'Lopx B -- C. teleta'
	'Oc1 -- A. mellifera'
	'Oc1 -- T. castaneum'
	'Oc2 -- A. mellifera'
	'Oc2 -- T. castaneum'
	'OdsH -- D. melanogaster'
	'Orphan -- H. robusta'
	'Otp -- A. mellifera'
	'Otp -- B. floridae'
	'Otp -- C. gigas'
	'Otp -- L. anatina'
	'Otp -- L. gigantea'
	'Otp -- T. castaneum'
	'Otp A -- C. teleta'
	'Otp A -- H. robusta'
	'Otp A -- P. dumerilii'
	'Otp A -- S. lamarcki'
	'Otp B -- C. teleta'
	'Otp B -- H. robusta'
	'Otp B -- P. dumerilii'
	'Otp B -- S. lamarcki'
	'Otx -- B. floridae'
	'Otx -- C. gigas'
	'Otx -- C. teleta'
	'Otx -- L. gigantea'
	'Otx -- P. dumerilii'
	'Otx -- P. vulgata'
	'Otx A -- H. robusta'
	'Otx A -- L. anatina'
	'Otx A -- S. lamarcki'
	'Otx B -- H. robusta'
	'Otx B -- L. anatina'
	'Otx B -- S. lamarcki'
	'Otx C -- H. robusta'
	'Otx C -- S. lamarcki'
	'PHDP -- D. melanogaster'
	'PRD-I -- C. gigas'
	'PRD-I -- C. teleta'
	'PRD-II -- C. teleta'
	'PRD-II -- L. gigantea'
	'PRD-II -- P. vulgata'
	'PRD-II -- S. lamarcki'
	'PRD-III -- C. teleta'
	'PRD-III-like -- H. robusta'
	'PRD-IV -- L. anatina'
	'PRD-IV -- L. gigantea'
	'PRD-IV -- P. vulgata'
	'PRD-V -- P. dumerilii'
	'PRD-V A -- C. teleta'
	'PRD-V A1 -- L. gigantea'
	'PRD-V A -- P. vulgata'
	'PRD-V B -- C. teleta'
	'PRD-V A2 -- L. gigantea'
	'PRD-V B -- P. vulgata'
	'PRD-V B1 -- L. gigantea'
	'PRD-V B2 -- L. gigantea'
	'PRD-VI -- L. gigantea'
	'PRD-VII -- C. teleta'
	'PRD-VII -- S. lamarcki'
	'PRD-V -- S. lamarcki'
	'PRD-V C1 -- L. gigantea'
	'PRD-V C2 -- L. gigantea'
	'PRD-V C3 -- L. gigantea'
	'PRD1 -- C. gigas'
	'PRD3 -- C. gigas'
	'PRD4 -- C. gigas'
	'PRD5 -- C. gigas'
	'PRD7 -- C. gigas'
	'PRD8 -- C. gigas'
	'PRD9 -- C. gigas'
	'Pax3/7 -- A. mellifera'
	'Pax3/7 -- B. floridae'
	'Pax3/7 -- C. gigas'
	'Pax3/7 -- C. teleta'
	'Pax3/7 -- D. melanogaster'
	'Pax3/7 -- L. anatina'
	'Pax3/7 -- L. gigantea'
	'Pax3/7 -- P. dumerilii'
	'Pax3/7 -- P. vulgata'
	'Pax3/7 -- T. castaneum'
	'Pax3/7 A -- H. robusta'
	'Pax3/7 A -- S. lamarcki'
	'Pax3/7 B -- H. robusta'
	'Pax3/7 B -- S. lamarcki'
	'Pax4/6 -- B. floridae'
	'Pax4/6 -- C. gigas'
	'Pax4/6 -- C. teleta'
	'Pax4/6 -- L. anatina'
	'Pax4/6 -- P. dumerilii'
	'Pax4/6 A -- H. robusta'
	'Pax4/6 A -- L. gigantea'
	'Pax4/6 A -- S. lamarcki'
	'Pax4/6 B -- H. robusta'
	'Pax4/6 B -- L. gigantea'
	'Pax4/6 B -- S. lamarcki'
	'Pax6 -- C. gigas'
	'Phox -- A. mellifera'
	'Phox -- B. floridae'
	'Phox -- C. teleta'
	'Phox -- H. robusta'
	'Phox -- L. anatina'
	'Phox -- L. gigantea'
	'Phox -- P. dumerilii'
	'Phox -- P. vulgata'
	'Phox -- S. lamarcki'
	'Phox -- T. castaneum'
	'Pitx -- B. floridae'
	'Pitx -- C. gigas'
	'Pitx -- C. teleta'
	'Pitx -- H. robusta'
	'Pitx -- L. anatina'
	'Pitx -- L. gigantea'
	'Pitx -- S. lamarcki'
	'Pitx 1 -- P. dumerilii'
	'Pitx 2 -- P. dumerilii'
	'Pitx 3 -- P. dumerilii'
	'Pitx 4 -- P. dumerilii'
	'Pph13 -- A. mellifera'[&!color=#616161]
	'Pph13 -- D. melanogaster'[&!color=#616161]
	'Pph13 -- T. castaneum'[&!color=#616161]
	'Prop -- A. mellifera'
	'Prop -- B. floridae'
	'Prop -- C. gigas'
	'Prop -- T. castaneum'
	'Prrx -- A. mellifera'
	'Prrx -- B. floridae'
	'Prrx -- C. gigas'
	'Prrx -- C. teleta'
	'Prrx -- L. anatina'
	'Prrx -- L. gigantea'
	'Prrx -- P. dumerilii'
	'Prrx -- S. lamarcki'
	'Prrx -- T. castaneum'
	'Prrx A -- H. robusta'
	'Prrx B -- H. robusta'
	'Ptx1 -- A. mellifera'
	'Ptx1 -- D. melanogaster'
	'Ptx1 -- T. castaneum'
	'Rax -- B. floridae'
	'Rax -- C. gigas'
	'Rax -- D. melanogaster'
	'Rax -- H. robusta'
	'Rax -- L. anatina'
	'Rax -- L. gigantea'
	'Rax -- P. dumerilii'
	'Rax -- P. vulgata'
	'Rax -- S. lamarcki'
	'Repo -- A. mellifera'
	'Repo -- B. floridae'
	'Repo -- C. gigas'
	'Repo -- L. anatina'
	'Repo -- T. castaneum'
	'Rx -- A. mellifera'
	'Rx -- T. castaneum'
	'Shox -- A. mellifera'
	'Shox -- B. floridae'
	'Shox -- C. gigas'
	'Shox -- C. teleta'
	'Shox -- H. robusta'
	'Shox -- L. anatina'
	'Shox -- L. gigantea'
	'Shox -- P. dumerilii'
	'Shox -- P. vulgata'
	'Shox -- S. lamarcki'
	'Shox -- T. castaneum'
	'Toy -- A. mellifera'
	'Toy -- D. melanogaster'
	'Toy -- T. castaneum'
	'Unc4 -- A. mellifera'
	'Unc4 -- T. castaneum'
	'Uncx -- C. gigas'
	'Uncx -- L. gigantea'
	'Uncx -- P. vulgata'
	'Uncx -- S. lamarcki'
	'Uncx A -- B. floridae'
	'Uncx A -- C. teleta'
	'Uncx A -- H. robusta'
	'Uncx A -- L. anatina'
	'Uncx A -- P. dumerilii'
	'Uncx B -- B. floridae'
	'Uncx B -- C. teleta'
	'Uncx B -- L. anatina'
	'Uncx B -- P. dumerilii'
	'Uncx C -- B. floridae'
	'Vsx -- A. mellifera'
	'Vsx -- B. floridae'
	'Vsx -- P. dumerilii'
	'Vsx -- P. vulgata'
	'Vsx -- T. castaneum'
	'Vsx 1 -- C. gigas'
	'Vsx 1 -- D. melanogaster'
	'Vsx 2 -- C. gigas'
	'Vsx 2 -- D. melanogaster'
	'Vsx A -- C. teleta'
	'Vsx A -- H. robusta'
	'Vsx A -- L. anatina'
	'Vsx A -- L. gigantea'
	'Vsx A -- S. lamarcki'
	'Vsx B -- C. teleta'
	'Vsx B -- H. robusta'
	'Vsx B -- L. anatina'
	'Vsx B -- L. gigantea'
	'Vsx B -- S. lamarcki'
	'Vsx C -- L. gigantea'
	'al -- D. melanogaster'[&!color=#616161]
	'eyg -- D. melanogaster'
	'gsb -- D. melanogaster'
	'gsb-n -- D. melanogaster'
	'hbn -- D. melanogaster'
	'oc -- D. melanogaster'
	'otp -- D. melanogaster'
	'repo -- D. melanogaster'
	'toe -- D. melanogaster'
	'tup -- D. melanogaster'
	'unc-4 -- D. melanogaster'
;
end;
begin trees;
	tree mastertree_with_all_supports = [&R] ('Antp -- C. teleta':0.808475,(((('Vsx B -- H. robusta':0.067542,'Vsx A -- C. teleta':0.013914,('Vsx B -- C. teleta':0.051343,'Vsx A -- H. robusta':0.181863)[&consensus="-!- | -!- | .841"]:0.075423)[&consensus="-!- | -!- | .751"]:0.032397,('Vsx -- P. vulgata':0.029894,'Vsx A -- L. gigantea':0.015897)[&consensus="-!- | .855 | .999"]:0.139965,'Vsx C -- L. gi…
end;
begin figtree;
	set appearance.backgroundColorAttribute="Default";
	set appearance.backgroundColour=#ffffff;
	set appearance.branchColorAttribute="User selection";
	set appearance.branchColorGradient=false;
	set appearance.branchLineWidth=1.0;
	set appearance.branchMinLineWidth=0.0;
	set appearance.branchWidthAttribute="Fixed";
	set appearance.foregroundColour=#000000;
	set appearance.hilightingGradient=false;
	set appearance.selectionColour=#2d3680;
	set branchLabels.colorAttribute="User selection";
	set branchLabels.displayAttribute="Names";
	set branchLabels.fontName="Abadi MT Condensed Extra Bold";
	set branchLabels.fontSize=8;
	set branchLabels.fontStyle=0;
	set branchLabels.isShown=true;
	set branchLabels.significantDigits=4;
	set layout.expansion=693;
	set layout.layoutType="RECTILINEAR";
	set layout.zoom=0;
	set legend.attribute="consensus";
	set legend.fontSize=10.0;
	set legend.isShown=false;
	set legend.significantDigits=4;
	set nodeBars.barWidth=4.0;
	set nodeBars.displayAttribute=null;
	set nodeBars.isShown=false;
	set nodeLabels.colorAttribute="User selection";
	set nodeLabels.displayAttribute="consensus";
	set nodeLabels.fontName="Abadi MT Condensed Light";
	set nodeLabels.fontSize=12;
	set nodeLabels.fontStyle=0;
	set nodeLabels.isShown=true;
	set nodeLabels.significantDigits=4;
	set nodeShapeExternal.colourAttribute="User selection";
	set nodeShapeExternal.isShown=false;
	set nodeShapeExternal.minSize=10.0;
	set nodeShapeExternal.scaleType=Width;
	set nodeShapeExternal.shapeType=Circle;
	set nodeShapeExternal.size=4.0;
	set nodeShapeExternal.sizeAttribute="Fixed";
	set nodeShapeInternal.colourAttribute="User selection";
	set nodeShapeInternal.isShown=false;
	set nodeShapeInternal.minSize=10.0;
	set nodeShapeInternal.scaleType=Width;
	set nodeShapeInternal.shapeType=Circle;
	set nodeShapeInternal.size=4.0;
	set nodeShapeInternal.sizeAttribute="Fixed";
	set polarLayout.alignTipLabels=false;
	set polarLayout.angularRange=0;
	set polarLayout.rootAngle=0;
	set polarLayout.rootLength=100;
	set polarLayout.showRoot=true;
	set radialLayout.spread=0.0;
	set rectilinearLayout.alignTipLabels=true;
	set rectilinearLayout.curvature=0;
	set rectilinearLayout.rootLength=10000;
	set scale.offsetAge=0.0;
	set scale.rootAge=1.0;
	set scale.scaleFactor=1.0;
	set scale.scaleRoot=false;
	set scaleAxis.automaticScale=true;
	set scaleAxis.fontSize=8.0;
	set scaleAxis.isShown=false;
	set scaleAxis.lineWidth=1.0;
	set scaleAxis.majorTicks=1.0;
	set scaleAxis.minorTicks=0.5;
	set scaleAxis.origin=0.0;
	set scaleAxis.reverseAxis=false;
	set scaleAxis.showGrid=true;
	set scaleBar.automaticScale=true;
	set scaleBar.fontSize=10.0;
	set scaleBar.isShown=true;
	set scaleBar.lineWidth=1.0;
	set scaleBar.scaleRange=0.0;
	set tipLabels.colorAttribute="User selection";
	set tipLabels.displayAttribute="Names";
	set tipLabels.fontName="Gill Sans";
	set tipLabels.fontSize=12;
	set tipLabels.fontStyle=0;
	set tipLabels.isShown=true;
	set tipLabels.significantDigits=4;
	set trees.order=true;
	set trees.orderType="decreasing";
	set trees.rooting=true;
	set trees.rootingType="User Selection";
	set trees.transform=false;
	set trees.transformType="cladogram";
end;
