# Supplementary material for: A Revised Spiralian Homeobox Gene Classification Incorporating New Polychaete Transcriptomes Reveals a Diverse TALE Class and a Divergent Hox Gene
Source: Genome Biol Evol. 2018 Jul 7;10(9):2151–67. doi: 10.1093/gbe/evy144 (PMC6118893; doi:10.1093/gbe/evy144)
Supplement: Supplementary Data [file evy144_suppl.zip › SUPPLEMENTARY_FILE_5.tree]

#NEXUS
begin taxa;
	dimensions ntax=178;
	taxlabels
	'Ankx1 - B. floridae'
	'Ankx2 - B. floridae'
	'Antp - C. teleta'[&!color=#808080]
	'Dr1 - T. castaneum'
	'Dr2 - T. castaneum'
	'Hmx 1 - C. gigas'
	'Hmx 1 - C.teleta'
	'Hmx 2 - C.teleta'
	'Hmx 3 - C. gigas'
	'Lbx - A. mellifera'
	'Lbx - B. floridae'
	'Lbx - C. gigas'
	'Lbx - C. teleta'
	'Lbx - L. anatina'
	'Lbx - L. gigantea'
	'Lbx - P. dumerilii'
	'Lbx - T. castaneum'
	'Lbx A - H. robusta'
	'Lbx - P. vulgata'
	'Lbx B - H. robusta'
	'Lbx - S. lamarcki'[&!color=#800200]
	'Lnkx - L. anatina'
	'Lnkx - L. gigantea'
	'Lnkx - S. lamarcki'[&!color=#800200]
	'Msx - B. floridae'
	'Msx - C. gigas'
	'Msx - C. teleta'
	'Msx - H. robusta'
	'Msx - L. anatina'
	'Msx - P. dumerilii'
	'Msx A - L. gigantea'
	'Msx - S. lamarcki (e)'[&!color=#ff0004]
	'Msx B - L. gigantea'
	'Msx A - P. vulgata'
	'Msx C - L. gigantea'
	'Msx B - P. vulgata'
	'NKL - C. gigas'
	'Nk1 - A. mellifera'
	'Nk1 - C. gigas'
	'Nk1 - D. melanogaster'
	'Nk1 - P. dumerilii'
	'Nk1 - T. castaneum'
	'Nk1 a - B. floridae'
	'Nk1 a - C. teleta'
	'Nk1 a - H. robusta'
	'Nk1 a - L. anatina'
	'Nk1 a - L. gigantea'
	'Nk1 a - S. lamarcki'[&!color=#800200]
	'Nk1 b - B. floridae'
	'Nk1 b - C. teleta'
	'Nk1 b - H. robusta'
	'Nk1 b - L. anatina'
	'Nk1 b - L. gigantea'
	'Nk1 b - S. lamarcki'[&!color=#800200]
	'Nk1 c - H. robusta'
	'Nk1 a - P. vulgata'
	'Nk1 d - H. robusta'
	'Nk1 b - P. vulgata'
	'Nk2.1 - A. mellifera'
	'Nk2.1 - B. floridae'
	'Nk2.1 - C. gigas'
	'Nk2.1 - D. melanogaster'
	'Nk2.1 - L. anatina'
	'Nk2.1 - L. gigantea'
	'Nk2.1 - P. dumerilii'
	'Nk2.1 - T. castaneum'
	'Nk2.1 a - H. robusta'
	'Nk2.1 a - C. teleta'
	'Nk2.1 a - S. lamarcki (K&S)'[&!color=#00800d]
	'Nk2.1 b - C. teleta'
	'Nk2.1 b - H. robusta'
	'Nk2.1 b - S. lamarcki (K&S)'[&!color=#00800d]
	'Nk2.1 c - H. robusta'
	'Nk2.1 - P. vulgata'
	'Nk2.1 d - H. robusta'
	'Nk2.1 c - S. lamarcki'[&!color=#800200]
	'Nk2.1 d - S. lamarcki (K&S - Nk3-like)'[&!color=#00800d]
	'Nk2.2 - A. mellifera'
	'Nk2.2 - B. floridae'
	'Nk2.2 - C. gigas'
	'Nk2.2 - D. melanogaster'
	'Nk2.2 - L. anatina'
	'Nk2.2 - L. gigantea'
	'Nk2.2 - P. dumerilii'
	'Nk2.2 - T. castaneum'
	'Nk2.2 a - C. teleta'
	'Nk2.2 a - H. robusta'
	'Nk2.2 a - S. lamarcki (K&S)'[&!color=#00800d]
	'Nk2.2 b - C. teleta'
	'Nk2.2 b - H. robusta'
	'Nk2.2 b - S. lamarcki (e)'[&!color=#ff0004]
	'Nk2.2 c - H. robusta'
	'Nk2.2 - P. vulgata'
	'Nk2.2 d - H. robusta'
	'Nk2.2 e - H. robusta'
	'Nk3 - A. mellifera'
	'Nk3 - B. floridae'
	'Nk3 - C. gigas'
	'Nk3 - C. teleta'
	'Nk3 - D. melanogaster'
	'Nk3 - L. anatina'
	'Nk3 - L. gigantea'
	'Nk3 - P. dumerilii'
	'Nk3 - T. castaneum'
	'Nk3 a - H. robusta'
	'Nk3 - P. vulgata'
	'Nk3 b - H. robusta'
	'Nk3 - S. lamarcki'[&!color=#800200]
	'Nk4 - A. mellifera'
	'Nk4 - B. floridae'
	'Nk4 - C. gigas'
	'Nk4 - D. melanogaster'
	'Nk4 - H. robusta'
	'Nk4 - L. anatina'
	'Nk4 - L. gigantea'
	'Nk4 - P. dumerilii'
	'Nk4 - T. castaneum'
	'Nk4 a - C. teleta'
	'Nk4 - P. vulgata'
	'Nk4 b - C. teleta'
	'Nk4 - S. lamarcki'[&!color=#800200]
	'Nk5 - B. floridae'
	'Nk5 - D. melanogaster'
	'Nk5 - L. anatina'
	'Nk5 - L. gigantea'
	'Nk5 - P. dumerilii'
	'Nk5 - T. castaneum'
	'Nk5 a - H. robusta'
	'Nk5 - S. lamarcki (e)'[&!color=#ff0004]
	'Nk5 b - H. robusta'
	'Nk5 - P. vulgata'
	'Nk5 c - H. robusta'
	'Nk5 d - H. robusta'
	'Nk6 - A. mellifera'
	'Nk6 - B. floridae'
	'Nk6 - C. gigas'
	'Nk6 - C. teleta'
	'Nk6 - D. melanogaster'
	'Nk6 - L. anatina'
	'Nk6 - L. gigantea'
	'Nk6 - P. dumerilii'
	'Nk6 - T. castaneum'
	'Nk6 a - H. robusta'
	'Nk6 - S. lamarcki (e) + (K&S)'[&!color=#0000ff]
	'Nk6 b - H. robusta'
	'Nk6 - P. vulgata'
	'Nk6 c - H. robusta'
	'Nk7 - B. floridae'
	'Nk7 - C. gigas'
	'Nk7 - C. teleta'
	'Nk7 - D. melanogaster'
	'Nk7 - H. robusta'
	'Nk7 - L. anatina'
	'Nk7 - L. gigantea'
	'Nk7 - P. dumerilii'
	'Nk7 - T. castaneum'
	'Nk7 - P. vulgata'
	'Nk7 - S. lamarcki'[&!color=#800200]
	'Tlx - A. mellifera'
	'Tlx - B. floridae'
	'Tlx - C. teleta'
	'Tlx - D. melanogaster'
	'Tlx - L. anatina'
	'Tlx - P. dumerilii'
	'Tlx - T. castaneum'
	'Tlx 3a - C. gigas'
	'Tlx 3b - C. gigas'
	'Tlx A - H. robusta'
	'Tlx A - L. gigantea'
	'Tlx C - S. lamarcki'[&!color=#800200]
	'Tlx B - H. robusta'
	'Tlx B - L. gigantea'
	'Tlx A - P. vulgata'
	'Tlx B - P. vulgata'
	'Tlx B - S. lamarcki'[&!color=#800200]
	'Tlx C - S. lamarcki (e)'[&!color=#ff0004]
	'ladybird early - D. melanogaster'
	'ladybird late - D. melanogaster'
;
end;
begin trees;
	tree MRBAYE_with_all_supports = [&R] ('Antp - C. teleta':0.995714,((('Nk6 - S. lamarcki (e) + (K&S)':0.019499,'Nk6 - P. vulgata':0.017379,'Nk6 - C. gigas':0.015043,'Nk6 - T. castaneum':0.03208,'Nk6 - C. teleta':0.030458,'Nk6 - P. dumerilii':0.024157,'Nk6 - B. floridae':0.052096,'Nk6 a - H. robusta':0.067777,'Nk6 - L. gigantea':0.015433,'Nk6 - L. anatina':0.015177,'Nk6 - A. mellifera':0.026452,'Nk…
end;
begin figtree;
	set appearance.backgroundColorAttribute="Default";
	set appearance.backgroundColour=#ffffff;
	set appearance.branchColorAttribute="User selection";
	set appearance.branchColorGradient=false;
	set appearance.branchLineWidth=1.0;
	set appearance.branchMinLineWidth=0.0;
	set appearance.branchWidthAttribute="Fixed";
	set appearance.foregroundColour=#000000;
	set appearance.hilightingGradient=false;
	set appearance.selectionColour=#2d3680;
	set branchLabels.colorAttribute="User selection";
	set branchLabels.displayAttribute="Names";
	set branchLabels.fontName="Gill Sans";
	set branchLabels.fontSize=16;
	set branchLabels.fontStyle=0;
	set branchLabels.isShown=true;
	set branchLabels.significantDigits=4;
	set layout.expansion=1000;
	set layout.layoutType="RECTILINEAR";
	set layout.zoom=0;
	set legend.attribute="support_values";
	set legend.fontSize=10.0;
	set legend.isShown=false;
	set legend.significantDigits=4;
	set nodeBars.barWidth=4.0;
	set nodeBars.displayAttribute=null;
	set nodeBars.isShown=false;
	set nodeLabels.colorAttribute="User selection";
	set nodeLabels.displayAttribute="support_values";
	set nodeLabels.fontName="Abadi MT Condensed Light";
	set nodeLabels.fontSize=12;
	set nodeLabels.fontStyle=0;
	set nodeLabels.isShown=true;
	set nodeLabels.significantDigits=4;
	set nodeShapeExternal.colourAttribute="User selection";
	set nodeShapeExternal.isShown=false;
	set nodeShapeExternal.minSize=10.0;
	set nodeShapeExternal.scaleType=Width;
	set nodeShapeExternal.shapeType=Circle;
	set nodeShapeExternal.size=4.0;
	set nodeShapeExternal.sizeAttribute="Fixed";
	set nodeShapeInternal.colourAttribute="User selection";
	set nodeShapeInternal.isShown=false;
	set nodeShapeInternal.minSize=10.0;
	set nodeShapeInternal.scaleType=Width;
	set nodeShapeInternal.shapeType=Circle;
	set nodeShapeInternal.size=4.0;
	set nodeShapeInternal.sizeAttribute="Fixed";
	set polarLayout.alignTipLabels=false;
	set polarLayout.angularRange=0;
	set polarLayout.rootAngle=0;
	set polarLayout.rootLength=100;
	set polarLayout.showRoot=true;
	set radialLayout.spread=0.0;
	set rectilinearLayout.alignTipLabels=true;
	set rectilinearLayout.curvature=0;
	set rectilinearLayout.rootLength=100;
	set scale.offsetAge=0.0;
	set scale.rootAge=1.0;
	set scale.scaleFactor=1.0;
	set scale.scaleRoot=false;
	set scaleAxis.automaticScale=true;
	set scaleAxis.fontSize=8.0;
	set scaleAxis.isShown=false;
	set scaleAxis.lineWidth=1.0;
	set scaleAxis.majorTicks=1.0;
	set scaleAxis.minorTicks=0.5;
	set scaleAxis.origin=0.0;
	set scaleAxis.reverseAxis=false;
	set scaleAxis.showGrid=true;
	set scaleBar.automaticScale=true;
	set scaleBar.fontSize=10.0;
	set scaleBar.isShown=true;
	set scaleBar.lineWidth=1.0;
	set scaleBar.scaleRange=0.0;
	set tipLabels.colorAttribute="User selection";
	set tipLabels.displayAttribute="Names";
	set tipLabels.fontName="Gill Sans";
	set tipLabels.fontSize=12;
	set tipLabels.fontStyle=0;
	set tipLabels.isShown=true;
	set tipLabels.significantDigits=4;
	set trees.order=true;
	set trees.orderType="decreasing";
	set trees.rooting=true;
	set trees.rootingType="User Selection";
	set trees.transform=false;
	set trees.transformType="cladogram";
end;
