# Supplementary material for: A Revised Spiralian Homeobox Gene Classification Incorporating New Polychaete Transcriptomes Reveals a Diverse TALE Class and a Divergent Hox Gene
Source: Genome Biol Evol. 2018 Jul 7;10(9):2151–67. doi: 10.1093/gbe/evy144 (PMC6118893; doi:10.1093/gbe/evy144)
Supplement: Supplementary Data [file evy144_suppl.zip › SUPPLEMENTARY_FILE_7.fasta]

>Pd_Nk1
GRGGKPRRARTAFTYEQLVALENKFKSTRYLSVCERLNLALSLNLTETQVKIWFQNRRTKWKKQNPGLDI
>Sl_Antp
PTRMPKKRYRTPYSINQTLELEKEFYFNHYLSRRRKIELSRSLNLSERQIKIWFQNRRMKLKKQGKDVFD
>Nv_Anthox9
SSSTSNHAPRSAFTTVQQLEIEKEFLYDHYVSRVRRIEIVMALDLSEKQVRTWFQNRRMKLKREAKNVEE
>Nv_Anthx1a
YKQPFKHRKRMAYTRIQLLELEKEFHFTRYLTKERRTEMARMLDLTERQVKIWFQNRRMKWKKDNKPVIP
>Nv_Anthox1
SNRAEGKRKRTAYTRKQLLELEKEFHFNHFLTKERRSEMASQLNLTERQVKIWFQNRRMKWKKCNAQALT
>Sl_1-lab
SFAGQPNMGRTNFTNKQLTELEKEFHFNKYLTRARRIEIAAALGLNETQVKIWFQNRRMKQKKRMKDSSF
>Ct_1-lab
VFAGQPNMGRTNFTNKQLTELEKEFHFNKYLTRARRIEIAASLGLNETQVKIWFQNRRMKQKKRLKENTS
>Pd_1-lab
YTPGQPNMGRTNFTNKQLTELEKEFHFNKYLTRARRIEIAAALGLNETQVKIWFQNRRMKQKKRMKETNV
>Av_1-lab
YTPGQPNMGRTNFTNKQLTELEKEFHFNKYLTRARRIEIAAALGLNETQVKIWFQNRRMKQKKRMKETNV
>Hr_1-labA
NNSSSSNLGRTNFTNKQLTELEKEFHFNKYLTRARRIEIASTLGLNETQVKIWFQNRRMKHKKRLKEXXX
>Hr_1-labB
XXXXQSNLGRTNFTNKQLTELEKEFHFNKYLTRARRIEIAAALGLNETQVKIWFQNRRMKQKKRVKENQI
>Cg_1-lab
PGTPQPNMGRTNFTNKQLTELEKEFHFNKYLTRARRIEIAAALGLNETQVKIWFQNRRMKQKKRLREAQF
>La_1-lab
YSGNIPNMGRTNFSNKQLTELEKEFHFNKYLTRARRIEIAAALGLNETQVKIWFQNRRMKQKKRMKESQT
>Tt_1-lab
NGNQAPNMGRTNFSNKQLTELEKEFHFNKYLTRARRIEIAAALGLNETQVKIWFQNRRMKQKKRMKESPL
>Ob_1-lab
GGVGGGGTGRTNFTNKQLTELEKEFHFNKYLTRARRIEIAAALGLNETQVKIWFQNRRMKQKKRLKEAQG
>Es_1-lab
GAGGGNSTGRTNFTNKQLTELEKEFHFNKYLTRARRIEIAAALGLNETQVKIWFQNRRMKQKKRLKEAQG
>Lg_1-lab
APQTGPNSGRTNFTNKQLTELEKEFHFNKYLTRARRIEIAASLGLNETQVKIWFQNRRMKQKKRXXXXXX
>Bf_1-Hox1
FTTSGPNNGRTNFTTKQLTELEKEFHYNKYLTRARRVEIAAALNLNETQVKIWFQNRRMKQKKREKENGF
>Sk_1-Hox1
FTGS-PANGRTNFTNKQLTELEKEFHFNKYLTRARRVEIAAMLGLNETQVKIWFQNRRMKQKKRFKDGPS
>Sp_1-Hox1
GLEVGRKRCRQTYTRYQTLELEKEFHFNRYLTRRRRIELSHLLGLTERQIKIWFQNRRMKYKKESKNKEE
>Nv_Anthox6
QNPSPSQKKRFTFTQRQLVELEKEFHFSKYLTRTRRIEIATTLKLTEMQIKIWFQNRRMKWKGEFKDSLQ
>Nv_Anthx6a
TKECTSDKNRTIYSTRQLVELEKEFHYNRYLCRPRRIEIAQSLELTEKQVKIWFQNRRMKWKKENKLVEK
>Sl_2-pb
PKTGNPRRLRTAYTNTQLLELEKEFHFNKYLCRPRRIEIAASLDLTERQVKVWFQNRRMKHKRQSNGSSE
>Ct_2-pb
VASNHPRRLRTAYTNTQLLELEKEFHFNKYLCRPRRIEIAASLDLTERQVKVWFQNRRMKFKRQT-GKGS
>Pd_2-pb
GTGSNPRRLRTAYTNTQLLELEKEFHFNKYLCRPRRIEIAASLDLTERQVKVWFQNRRMKFKRQTQTKGV
>Av_2-pb
GTGSNPRRLRTAYTNTQLLELEKEFHFNKYLCRPRRIEIAASLDLTERQVKVWFQNRRMKFKRQTQTKGL
>Cg_2-pb
SNGGGTRRLRTAYTNTQLLELEKEFHFNKYLCRPRRIEIAASLDLTERQVKVWFQNRRMKYKRQTQSQRQ
>Lg_2-pb
TGPAGSRRLRTAYTNTQLLELEKEFHFNKYLCRPRRIEIAASLDLTERQVKVWFQNRRMKYKRQSQXXXX
>La_2-pb
PPKQHTRRLRTAYTNTQLLELEKEFHFNKYLCRPRRIEIAASLDLTERQVKVWFQNRRMKFKRQSQLKQQ
>Tt_2-pb
PPPNHPRRLRTAYTNTQLLELEKEFHFNKYLCRPRRIEIAASLDLTERQVKVWFQNRRMKFKRQSQNKSD
>Bf_2-Hox2
DQVNSSRRLRTVFTNTQLLELEKEFHYNKYVCKPRRKEIASYLDLNERQVKIWFQNRRMRQKRRDTKGRS
>Sk_2-Hox2
KEAGHHRRVRTAFTNTQLLELEKEFHYNKYLCRPRRIEIASMLDLSERQVKVWFQNRRMKHKRQIMKAAV
>Sp_2-Hox2
TGSSSGRRIRTAFTTTQLLELEQEFRLNHYLCRPRRIQIAAYLELSERQVKIWFQNRRMKQRRLECKARG
>Sl_3-Hox3
QTTAGTKRQRTAYTSAQLVELEKEFHFNRYLCRPRRIEMAAMLNLSERQIKIWFQNRRMKFKKEQKHKGG
>Ct_3-Hox3
QVGQPSKRARTAYTSAQLVELEKEFHFNRYLCRPRRIEMAALLNLTERQIKIWFQNRRMKYKKDQKQKNL
>Pd_3-Hox3
ESEKPSKRARTAYTSAQLVELEKEFHFNRYLCRPRRIEMAALLNLSERQIKIWFQNRRMKYKKDSRLKPN
>Av_3-Hox3
EGEKPSKRARTAYNSAQLVELEKEFHFNRYLCRPRRIEMAALLSLSERQIKIWFQNRRMKYKKDQRMKPN
>Cg_3-Hox3
PQPEPTKRARTAYTSAQLVELEKEFHFNRYLCRPRRIEMAALLSLTERQIKIWFQNRRMKFKKEQRQKPH
>Lg_3-Hox3
QTVEPAKRARTAYTSAQLVELEKEFHFNRYLCRPRRIEMAALLNLSERQXXXXXXXXXXXXXXXXXXXXX
>Es_3-Hox3
PCEQPAKRARTAYTSAQLVELEKEFHFNQYLCRPRRIEMAALLNLSERQIKIWFQNRRMRFKKEKKLKVN
>La_3-Hox3
NGEQPTKRARTAYTSAQLVELEKEFHFNRYLCRPRRIEMAALLNLTERQIKIWFQNRRMKFKKEQKQKVM
>Tt_3-Hox3
VHDAPSKRARTAYTSAQLVELEKEFHFNRYLCRPRRIEMAALLSLSERQIKIWFQNRRMKFKKEQKQKAI
>Bf_3-Hox3
LGGAAGKRARTAYTSAQLVELEKEFHFNRYLCRPRRVEMAAMLNLTERQIKIWFQNRRMKYKKEQKVKGG
>Sk_3-Hox3
NGRSPIKRMRTNFCTAQLVELEKEFRFNRYLQKQRRTELSSVLNLTERQIKVWFQNRRMKFKKEMKDKGL
>Sp_3-Hox3
NGGSSPKRNRTAFTSAQLVELEKEFHFNRYLCRPRRVEMAKSLNLTERQIKIWFQNRRMKYKRDMKETER
>Sl_4-Dfd
GGLDGNKRSRTAYTRHQILELEKEFHFNRYLTRRRRIEIAHALTLTERQIKIWFQNRRMKWKKDHKMPNT
>Ct_4-Dfd
GFVGDSKRTRTAYTRHQILELEKEFHFNRYLTRRRRIEIAHTLCLSERQIKIWFQNRRMKWKKEHKLPNT
>Av_4-Dfd
AYGTDSKRTRTAYTRHQVLELEKEFHFNRYLTRRRRIEIAHALCLTERQIKIWFQNRRMKWKKENKLPNT
>Hr_4-DfdA
SSLIADKRARTSYSRYQTLELEKEFHFNRYLNGRRRIEIAHSLGLTERQIKIWFQNRRMKWKKDNRLPNS
>Hr_4-DfdB
FSYCDNKRARTAYTKHQILELEKEFHFNRYLTRRRRIEIAHCLCLSERQIKIWFQNRRMKWKKENKLPNT
>Pd_4-Dfd
AYGADNKRTRTAYTRHQVLELEKEFHFNRYLTRRRRIEIAHALCLTERQIKIWFQNRRMKWKKENKLPNT
>La_4-Dfd
YNGLEPKRSRTAYTRHQILELEKEFHFNRYLTRRRRIEIAHSLCLTERQIKIWFQNRRMKWKKEHKLPNT
>Tt_4-Dfd
YNGLEPKRSRTAYTRHQILELEKEFHFNRYLTRRRRIEIAHALCLTERQIKIWFQNRRMKWKKEHKLPNT
>Cg_4-Dfd
SLVSESKRNRTAYTRHQILELEKEFHFNRYLTRRRRIEIAHTLCLSERQIKIWFQNRRMKWKKEHKLPNT
>Lg_4-Dfd
XXXXDSKRNRTAYTRHQVLELEKEFHFNRYLTRRRRIEIAHTLCLSERQIKIWFQNRRMKWKKEHKLPNT
>Es_4-Dfd
VYCKNSKRSRTAYTRHQILELEKEFHFNKYLTRRRRIEIAHTLCLSERQIKIWFQNRRMKWKKENXXXXX
>Bf_4-Dfd
YNGQDTKRSRTAYTRQQVLELEKEFHFNRYLTRRRRIEIAHSLGLTERQIKIWFQNRRMKWKKDNRLPNT
>Sk_4-Dfd
PNGAEHKRTRTAYTRYQVLELEKEFHFNRYLTRRRRIEIAHALGLTERQIKIWFQNRRMKWKKDHNLPNT
>Sl_5-Scr
VNGADSKRTRTSYTRHQTLELEKEFHFNRYLTRRRRIEIAHALNLTERQIKIWFQNRRMKWKKEHKLAHL
>Ct_5-Scr
TSNADNKRTRTSYTRHQTLELEKEFHFNRYLTRRRRIEIAHSLNLTERQIKIWFQNRRMKWKKEHKLAHL
>Pd_5-Scr
ANGVESKRTRTSYTRHQTLELEKEFHFNRYLTRRRRIEIAHALNLTERQIKIWFQNRRMKWKKEHKLAHL
>Av_5-Scr
ANGVESKRTRTSYTRHQTLELEKEFHFNRYLTRRRRIEIAHALNLTERQIKIWFQNRRMKWKKEHKLGHL
>Hr_5-ScrA
EQGADNKRTRTSYTRHQTLELEKEFHFNRYLSRRRRIEIAHVLNLSERQIKIWFQNRRMKWKKDHPNHPG
>Hr_5-ScrB
SNGVDSKRTRTSYTRHQTLELEKEFHFNRYLTRRRRIEVAHMLNLTERQIKIWFQNRRMKWKKDYKIAXX
>Hr_5-ScrC
NNTCSSKRLRTSYTRHQTLELEKEFYFNRYLARRRRIEIAHALSLSERQIKIWFQNRRMKWKKDHKGE--
>Cg_5-Scr
GNDGESKRSRTSYTRHQTLELEKEFHYNKYLTRRRRIEIAHALNLTERQIKIWFQNRRMKWKKEHKLSHI
>Lg_5-Scr
GNDADSKRSRTSYTRHQTLELEKEFHYNKYLTRRRRIEIAHALNLTERQIKIWFQNRRMKWKKDHKLSHI
>Es_5-Scr
DPDGESKRSRTSYTRHQTLELEKEFHYNKYLTRRRRIEIAHALNLTERQIKIWFQNRRMKWKKEHKLSHI
>Ob_5-Scr
DPDGESKRSRTSYTRHQTLELEKEFHYNKYLTRRRRIEIAHALNLTERQIKIWFQNRRMKWKKEHKLSHI
>La_5-Scr
MNGIESKRTRTSYTRHQTLELEKEFHFNRYLTRRRRIEIAHALNLTERQIKIWFQNRRMKWKKEQKLAHL
>Tt_5-Scr
NNNAESKRTRTSYTRHQTLELEKEFHFNRYLTRRRRIEIAHALNLTERQIKIWFQNRRMKWKKEQKVSHI
>Bf_5-Hox5
AGTGDNKRTRTAYTRYQTLELEKEFHFNRYLTRRRRIEIAHALCLTERQIKIWFQNRRMKWKKENKLKSL
>Sk_5-Hox5
TNGMEAKRSRTAYTRYQTLELEKEFHFNRYLTRRRRIEIAHALGLSERQIKIWFQNRRMKWKKEHSISQI
>Sp_5-Hox5
NGTEPSKRSRTAYTRYQTLELEKEFHFNRYLTRRRRIEIAHALGLTERQIKIWFQNRRMKWKKEHNVKSI
>Nv_Anthox7
IGGKHTKRYRTSYTNRQLLELEKEFHYNKYLCGTRRRELANAMKLTERQVKVWFQNRRMKLKKDEKQKED
>Nv_Ahx8/8a
RFVRSSKRHRTSYTNKQLLELEKEFHFNKYLCSSRRREISKALQLTERQVKIWFQNRRMKWKKDEKQKTE
>Bf_M-Hox6
AMGEEKKRGRQTYTRYQTLELEKEFHFNKYLTRKRRIEIAHLLGLTERQIKIWFQNRRMKWKKENKIPSL
>Sk_M-Hox6
YCGSDQRRGRQTYTRYQTLELEKEFHFNRYLTRRRRIEIAHTLGLTERQIKIWFQNRRMKWKKEQKTGGA
>Sp_M-Hox6
TLDPDGKRGRQTYTRQQTLELEKEFHFSRYVTRRRRFEIAQSLGLSERQIKIWFQNRRMKWKREHGSNCS
>Bf_M-Hox7
STAPERKRGRQTYTRYQTLELEKEFHFNKYLTRRRRIEIAHALCLTERQIKIWFQNRRMKWKKENKLESL
>Sk_M-Hox7
APEVPKKRCRQTYTRYQTLELEKEFHYNRYLTRRRRIELSHLLGLTERQIKIWFQNRRMKYKKESKKDDG
>Sp_M-Hox7
GLEVGRKRCRQTYTRYQTLELEKEFHFNRYLTRRRRIELSHLLGLTERQIKIWFQNRRMKYKKESKNKEE
>Bf_M-Hox8
TAGPERRRGRQTYSRYQTLELEKEFHFNKYLTRRRRIEIAHALGLTERQIKIWFQNRRMKLKKEAAMLCP
>Sp_M-Hox8
IIGTDRKRGRQTYTRAQTLELEKEFHYNRYLTRKRRIEIAQAVCLSERQIKIWFQNRRMKWKKERVRDGA
>Sl_M-Lox5
EFGYEQKRTRQTYTRYQTLELEKEFHYNRYLTRRRRIEIAHALGLTERQIKIWFQNRRMKWKKENNLPKL
>Ct_M-Lox5
DFGYEQKRTRQTYTRYQTLELEKEFHYNRYLTRRRRIEIAHALQLTERQIKIWFQNRRMKYKKENNISKL
>Pd_M-Lox5
EFGFEQKRTRQTYTRYQTLELEKEFHYNRYLTRRRRIEIAHALGLTERQIKIWFQNRRMKWKKENNLAKL
>Av_M-Lox5
XFGFEQKRTRQTYTRYQTLELEKEFHYNRYLTRRRRIEIAHALGLTERQIKIWFQNRRMKWKKENNLSKL
>Hr_M-Lox5
DFGFDQKRTRQTYTRYQTLELEKEFYSNRYLTRRRRIEIAHSLALSERQIKIWFQNRRMKWKKENNVQKL
>Cg_M-Lox5
EVTYEQKRTRQTYTRYQTLELEKEFHFNRYLTRRRRIEIAHLLGLTERQIKIWFQNRRMKWKKDNNIPKL
>La_M-Lox5
EIGYEQKRTRQTYTRYQTLELEKEFHYNRYLTRRRRIEIAHHLGLTERQIKIWFQNRRMKWKKENNIPKL
>Tt_M-Lox5
DIGYEQKRTRQTYTRYQTLELEKEFHFNRYLTRRRRIEIAHALGLTERQIKIWFQNRRMKWKKENNLPKL
>Es_M-Lox5
ETAYEQKRTRQTYTRFQTLELEKEFHFNRYLTRRRRIEIAHSLGLSERQIKIWFQNRRMKWKKENNVSKL
>Lg_M-Lox5
DVHFEQKRTRQTYTRYQTLELEKEFHFNRYLTRRRRIEVAHMLGLTERQIKIWFQNRRMKWKKENNVSKL
>Ct_M-Antp
QFGPERKRGRQTYTRYQTLELEKEFHFNRYLTRRRRIEIAHALCLTERQIKIWFQNRRMKWKKENRQIEV
>Pd_M-Antp
QFGPERKRGRQTYTRYQTLELEKEFHFNRYLTRRRRIEIAHSLCLTERQIKIWFQNRRMKWKKENKIVDN
>Av_M-Antp
XXXPERKRGRQTYTRYQTLELEKEFHFNRYLTRRRRIEIAHSLCLTERQIKIWFQNRRMKWKKENKIVDN
>Hr_M-Antp
XXXXXRKRGRQTYTRFQTLELEKEFHFNKYLTRRRRIEISHQLCLTERQVKIWFQNRRMKWKKEAR----
>Lg_M-Antp
QYGPNRKRGRQTYTRYQTLELEKEFHFNRYLTRRRRIEIAHALCLTERQIKIWFQNRRMKWKKEAKSPDG
>Es_M-Antp
QYGPHRKRGRQTYTRYQTLELEKEFHFNRYLTRRRRIEIAHALCLTERQIKIWFQNRRMKWKKENKAEMP
>Ob_M-Antp
XXXPHRKRGRQTYTRYQTLELEKEFHFNRYLTRRRRIEIAHALCLTERQIKIWFQNRRMKWKKENKAEVP
>La_M-Antp
---PDRKRGRQTYSRHQTLELEKEFHFNRYLTRRRRIEIAHALCLTERQIKIWFQNRRMKWKKENKGIEL
>Tt_M-Antp
G-GPDRKRGRQTYSRHQTLELEKEFHFNRYLTRRRRIEIAHALCLTERQIKIWFQNRRMKWKKENKQEES
>Sl_M-Lox4
PNSSQRRRGRQTYSRYQTLELEKEFQFNHYLTRKRRIEIAHNLCLTERQIKIWFQNRRMKLKKERQQIKD
>Ct_M-Lox4
PNSSQRRRGRQTYSRYQTLELEKEFQFNHYLTRKRRIEIAHALCLTERQIKIWFQNRRMKLKKERQQIKD
>Pd_M-Lox4
PNSSQRRRGRQTYSRYQTLELEKEFQFNHYLTRKRRIEIAHALCLTERQIKIWFQNRRMKLKKERQQIKE
>Hr_M-Lox4A
PNSSQRRRGRQTYSRYQTLELEKEFQFNRYLTRKRRIEIAHSLCLTERQIKIWFQNRRMKSKKEIQQIRE
>Hr_M-Lox4B
PNSSQRRRGRQTYSRYQTLELEKEFQFNRYLTRKRRIEIAHCLCLTERQIKIWFQNRRMKVKKEKQQIKE
>Cg_M-Lox4
PNSAHRRRGRQTYSRYQTLELEKEFQFNHYLTRKRRIEVAHSLCLTERQIKIWFQNRRMKLKKERQAIKE
>La_M-Lox4
PNSAQRRRGRQTYSRFQTLELEKEFQFNHYLTRKRRIEVAHALCLTERQIKIWFQNRRMKLKKERQQIKE
>Tt_M-Lox4
PNSAQRRRGRQTYSRYQTLELEKEFQFNHYLTRKRRIEVAHALCLTERQIKIWFQNRRMKLKKERQQIKE
>Ob_M-Lox4
PNSSQRRRGRQTYSRFQTLELEKEFQYNNYLTRKRRIEVAHALNLSERQVKIWFQNRRMKLKKEKQQIRE
>Es_M-Lox4
PNSSQRRRGRQTYSRFQTLELEKEFQYNNYLTRKRRIEVAHALNLSERQVKIWFQNRRMKLKKEKQQIRE
>Lg_M-Lox4
PNSNQRRRGRQTYTRFQTLELEKEFKFNRYLTRRRRIELSHMLCLTERQIKIWFQNRRMKEKKELQAIKE
>Sl_M-Lox2
XXXXXXXXXXXXXFRYQTLELEKEFKFNRYLTRRRRIELSHMLCLTERQIKIWFQNRRMKEKKEIQAIKE
>Ct_M-Lox2
PNSNQRRRGRQTYTRYQTLELEKEFKFNRYLTRRRRIELSHMLCLTERQIKIWFQNRRMKEKKEIQAIKE
>Pd_M-Lox2
PNSNQRRRGRQTYTRYQTLELEKEFKFNRYLTRKRRIELSHMLCLTERQIKIWFQNRRMKEKKEIQAIKD
>Av_M-Lox2
PNSNQRRRGRQTYTRYQTLELEKEFKFNRYLTRKRRIELSHMLCLTERQIKIWFQNRRMKEKKEIQAIKD
>Hr_M-Lox2
PNSNQRRRGRQTYTRYQTLELEKEFKFNRYLTRRRRIELSHTLYLTERQIKIWFQNRRMKEKKEVQAIRE
>Cg_M-Lox2
PNSNQRRRGRQTYTRFQTLELEKEFKFNRYLTRRRRIELSHMLCLTERQIKIWFQNRRMKEKKELQAIKE
>Ob_M-Lox2
PNSNQRRRGRQTYTRFQTLELEKEFKFNRYLTRRRRIELSHMLCLTERQIKIWFQNRRMKEKKELQAIKE
>Lg_M-Lox2
PNSAQRRRGRQTYSRYQTLELEKEFQFNHYLTRKRRIEIAHTLCLTERQIKIWFQNRRMKMKKERQAIKD
>Bf_P-Hox9
NNH-SSRKKRCPYTRFQTLELEKEFLYNMYLTRERRYEISQHVNLTERQVKIWFQNRRMKMKKMSKQRQE
>Sk_Hox9/10
TTTASGRKKRCPYTKFQTLELEKEFLFNMYLTRERRVDIARLLNLTERQVKIWFQNRRMKLKKQNQRNAT
>Sp_Hox9/10
SAT-SGRKKRCPYTKFQTLELEKEFLFNMYLTRDRRLEIARLLSLTERQVKIWFQNRRMKMKKQNRAQNY
>Bf_P-Hox10
APR-VGRKKRCPYTKYQILELEKEFLFNMYVSRERRQEISRHVNLSDRQVKIWFQNRRMKMKRMNKAREE
>Bf_P-Hox11
SAK-STRKKRCPYTKYQTLELEKEFLFNMFVTRERRQEIARQLNLTDRQVKIWFQNRRMKMKRMKQRAMQ
>Bf_P-Hox12
KLQ-SSRKKRCPYSKVQLLELEKEFLYNMYITREQRGEIARKVNLTDRQVKIWFQNRRMKMKRMKQRHEE
>Bf_P-Hox13
SVARGGRKKRCPYTKYQLSVLEQEYIQNRYVSRETRLELSQRLNLTDRQVKIWFQNRRMKQKRLEFRSRN
>Bf_P-Hox14
SLTKPVRPKRRPYSKYQLNELENEYVQNQYISRDKRLQLSQKLNLTERQVKIWFQNRRIKQKKLDRRNSE
>Bf_P-Hox15
XXXXRTRKKRRPYSKPQLALLEDEYASQKFLTKEKRKEISESSSLSERQVMIWFQNRRMKEKKLA-RRAA
>Sk_P-HoxPa
QQPTRNRKKRKPYTKYQTLELEKEFLYNMYLTRDRRTDIARALNLSERQIKIWFQNRRMKLKKMRLREEN
>Sk_P-HoxPb
FTTTPRRTKRKPYTKMQIFELEQAFQNNMYLTRERRTKLSQQLSLSERQIKIWFQNRRMKLKKMTEREKL
>Sk_P-HoxPc
FTTTPRRTKRRPYSKLQIFELEKEFQQNMYLTRDRRSRLSQALNLTERQIKIWFQNRRMKLKKMTDRERN
>Sp_P-HoxPa
PSNVRTRKKRKPYTKFQTFELEKEFLYNMYLTRDRRSHISRALSLTERQVKIWFQNRRMKLKKMRAREEN
>Sp_P-HoxPb
FTTTPRRTKRRPYSKLQIYELEKEFTTNMYLTRDRRSKLSQALDLTERQVKIWFQNRRMKMKKLNDKEKT
>Sp_P-HoxPc
LAALPRRTKRRPYTKLQIFELEKEFQAHQYLTRDRRARLSQSLSLSERQVKIWFQNRRMKQKKMNEREKR
>Sl_P-Post2
DGQPRQRKKRKPYTRYQTMVLENEFMTNSYITRQKRWEISCKLHLSERQVKVWFQNRRMKRKKLNERAKT
>Ct_P-Post2
PDAPKQRKKRKPYTRYQTMVLENEFINNSYITRQKRWEISCKLHLSERQVKVWFQNRRMKRKKLNERAKS
>Pd_P-Post2
PDQPRQRKKRKPYTRYQTMVLENEFMSNSYITRQKRWEISCKLHLSERQVKVWFQNRRMKRKKLNERAKT
>Av_P-Post2
TDQPRQRKKRKPYTRYQTMVLENEFMGNSYITRQKRWEISCKLHLSERQVKVWFQNRRMKRKKLNERAKT
>Hr_P-Post2
AEQARQRKKRKPYTRYQTMVLENEFVSNSYITRQKRWEISCKLHLSERQVKVWFQNRRMKRKKLNDRATT
>Cg_P-Post2
NQESKGRKKRKPYTRYQTMVLENEFLNSSYITRQKRWEISCKLQLSERQVKVWFQNRRMKRKKLNERAKA
>Lg_P-Post2
XXETKGRKKRKPYTRYQTMVLENEFLSSSYITRQKRWEISCKLQLSERQVKVWFQNRRMKRKKLTERTKA
>Es_P-Post2
SHETKGRKKRKPYTRYQTMVLENEFLNSSYITRQKRWEISCKLQLTERQVKVWFQNRRMKRKKLNERAKA
>Ob_P-Post2
XXXTKGRKKRKPYTRYQTMVLENEFLNSSYITRQKRWEISCKLQLTERQVKVWFQNRRMKRKKLNERAKA
>La_P-Post2
TEPAKQRKKRKPYTRYQTMVLENEFLNNAYITRQKRWEISCKLHLSERQVKVWFQNRRMKRKKLNERAKA
>Tt_P-Post2
SKEFRSRKKRKPYTRYQNMLLENEFIANSYITRQKRWEISCKLQLTERQVKVWFQNRRMKRKKLTDRAKS
>Ct_P-Post1
KSDVNPKKKRKPYSKPQVSALENEYSTSTYITKARRKEVARELDLTERQIKIWYQNRRIKEKKIATKRAK
>Pd_P-Post1
PTILHMRKKRKPYSKYQIAELEKEYVSNTYITKPKRWELSQRLNLSERQVKIWFQNRRMKEKKVTDKKCD
>Av_P-Post1
PTILHMRKKRKPYSKYQIAELEKEYVNNTYITKPKRWELSQRLNLSERQVKIWFQNRRMKEKKVTDKKCD
>Cg_P-Post1
PTAVTLRKRRRPYSKFQIAELEREYNNSTYISKSRRWELSQLINLSERQIKIWFQNRRIKAKKVSKRDDP
>Lg_P-Post1
PTTVTLRKRRRPYSKFQIAELEREYNGSTYVSKSRRWELSQLINLSERQIKIWFQNRRIKAKKIXXXXXX
>Es_P-Post1
PSAIALRKRRRPYSKYQIAELEREYALSTYISKSRRWELSQLLNLSERQIKIWFQNRRIKAKKLQKRDET
>Ob_P-Post1
PSAIALRKRRRPYSKYQIAELEREYAISTYISKSRRWELSQLLNLSERQIKIWFQNRRIKAKKLQKRDET
>La_P-Post1
PAVIHMRKKRKPYSKYQIAELEREYVSNTYISKPKRWELSQRLQLSERQVKIWFQNRRMKEKKVKGGKQT
>Tt_P-Post1
PTVIHMRKRRKPYSKQQINELEREYVKTTYISKPKRWELAQRLNLSERQVKIWFQNRRMKEKKMRGSRRX
>Nv_ParaHox
SSAQVRSRARTAYTASQQLELEKEFLYSRYITRTRRKELANTLDLSEKHIKIWFQNRRMKKKKTDSNGAF
>Sc_ParaHox
YNSDLLRSDRHMFNKHQRAELEKEFMENKYITKTERNRLANALALKRKQVTTWFQNRRARERRRCRRQGM
>Sl_PH-Gsx
HVDHDGKRIRTAFTSTQLLELEREFNSNMYLSRLRRIQIATYLGLSEKQVKIWFQNRRVKFKKEVTSPVN
>Ct_PH-Gsx
ESSDAVKRMRTAFSSTQLLELEREFASNMYLSRLRRIEIATYLSLSEKQVKIWFQNRRVKFKKEGAAH-G
>Pd_PH-Gsx
EDANG-KRIRTAFTSTQLLELEREFSSNMYLSRLRRIEIATYLNLSEKQVKIWFQNRRVKYKKEG-TDSR
>Av_PH-Gsx
EDANG-KRIRTAFTSTQLLELEREFSSNMYLSRLRRIEIATYLNLSEKQVKIWFQNRRVKYKKEGVTDSR
>Cg_PH-Gsx
EDLSS-KRIRTAFTSTQLLELEREFNSNMYLSRLRRIEIATYLNLSEKQVKIWFQNRRVKFKKEGHDETN
>Es_PH-Gsx
DDLQSSKRIRTAFTSTQLLELEREFASNMYLSRLRRIEIATYLNLSEKQVKIWFQNRRVKYKKEGTGESG
>Ob_PH-Gsx
DDLQSSKRIRTAFTSRQLLELEREFVSNMYLSRLRRIEIATYLNLSEKQVKIWFQNRRVKYKKEGTDESR
>La_PH-Gsx
DDLPSSKRIRTAFTSTQLLELEREFSGNMYLTRLRRIEIATYLNLSEKQVKIWFQNRRVKQKKEIEGTAE
>Lg_PH-Gsx
XXXXXXKRIRTAFTSTQLLELEREFNSSMYLSRLRRIEIATYLNLSEKQVKIWFQNRRVKYKKDXXXXXX
>Bf_PH-Gsx
XXXXXXXXMRTAFSSTQLLELEREFASNMYLSRLRRIEIATFLNLSEKQVKIWFQNRRVKHKKEARAASG
>Sk_PH-Gsx
DNLTSCKRIRTAFTSTQLLELEREFASNMYLSRLRRIEIATYLNLSEKQVKIWFQNRRVKHKKEGKPESR
>Sp_PH-Gsx
QIRESSKRIRTAFTSTQLLELEREFAANMYLSRLRRIEIATYLNLSEKQVKIWFQNRRVKYKKEGKGHPG
>Nv_PH-Gsx
GGNSRSKRIRTAYTSMQLLELEKEFSQNRYLSRLRRIQIAALLDLSEKQVKIWFQNRRVKWKKDKKAAQH
>Sl_PH-Xlox
DTFDDNKRTRTAYTRGQLLELEKEFHFNKYISRPRRIELAAMLNLTERHIKIWFQNRRMKWKKDETKRRP
>Ct_PH-Xlox
QTFSENKRTRTAYTRAQLLELEKEFHFNRYITRPRRVELAAHLNLTEQHIKIWFQNRRMKWKKDVDKKRP
>Pd_PH-Xlox
DFTDENKRTRTAYTRSQLLELEKEFHFNKYISRPRRIELASMLSLTERHIKIWFQNRRMKWKKDEAKRRP
>Hr_PH-Xlox
HILDDNKRTRTAYSRSQLLELEKEFHFDKYISRPRRVELASSLNLTERHIKIWFQNRRMKWKKMEAGKIT
>Cg_PH-Xlox
PLEDDNKRTRTAYTRGQLLELEKEFHFNKYISRPRRIELAAMLNLTERHIKIWFQNRRMKWKKDEAKRRP
>Ob_PH-Xlox
SVEDENKRTRTAYTRGQLLELEKEFHFNKYISRPRRIELAAMLNLTERHIKIWFQNRRMKWKKDEAKRRP
>La_PH-Xlox
SLEDDNKRTRTAYTRGQLLELEKEFHFNKYISRPRRIELAAMLNLTERHIKIWFQNRRMKWKKDEAKRRP
>Lg_PH-Xlox
SVEDENKRTRTAYTRGQLLELEKEFHFNKYISRPRRIELAAMLNLTERHIKIWFQNRRMKWKKDEXXXXX
>Bf_PH-Xlox
AVEDENKRTRTAYTRGQLLELEKEFHFNKYISRPRRIELAAMLNLTERHIKIWFQNRRMKWKKEQAKRXX
>Sk_PH-Xlox
QDLDENKRTRTAYTRSQLLELEKEFHFNKYISRPRRIELAAMLNLTERHIKIWFQNRRMKYKKEEAKRKP
>Sp_PH-Xlox
ADFDENKRTRTAYTRGQLLELEKEFHFNKYISRPRRIELAAMLNLTERHIKIWFQNRRMKWKKEEAKRKP
>Sl_PH-Cdx
GKTRTKDKYRIVYSEYQKVELEKEYLYSKYITIQRKAELSRSIGLSERQVKIWFQNRRAKERKQKRKRED
>Ct_PH-Cdx
GKTRTKDKYRIVYSEYQKVELEKEYLYSKYITIQRKAELSRSIGLSERQVKIWFQNRRAKERKQKRKMEE
>Pd_PH-Cdx
XKTRTKDKYRVVYTDHQRLELEKEFHYSRYITIRRKAELAQTLNLSERQVKIWFQNRRAKERKQNKKRED
>Av_PH-Cdx
XKTRTKDKYRVVYTDHQRLELEKEFHYSRYITIRRKAELAQNLNLSERQVKIWFQNRRAKERKQNKKRED
>Hr_PH-Cdx
XXXXXKDKYRIVYSELQKVELEKEFLYNQYVTIQRKSELAAFIGLSDRQVKIWFQNRRXXXXXXXXXXXX
>Cg_PH-Cdx
GKTRTKDKYRVVYSDHQRLELEKEFHYSRYITIRRKAELAQNLALSERQVKIWFQNRRAKERKQNKKRDE
>Lg_PH-Cdx
GKTRTKDKYRVVYSDHQRLELEKEFHYSRYITIRRKAEIAAQLQLSERQVKIWFQNRRAKERKQNKKGKD
>La_PH-Cdx
GKTRTKDKYRVVYSDHQRLELEKEFHYSKYITIRRKSELASNLALSERQVKIWFQNRRAKERKINKKKQM
>Tt_PH-Cdx
GKTRTKDKYRVVYTDHQRLELEKEFCYSKYITIKRKAELANNLVLSERQVKIWFQNRRAKERKQKKKQTT
>Bf_PH-Cdx
GKTRTKDKYRVVYSDHQRLELEKEFYSNKYITIKRKVQLANELGLSERQVKIWFQNRRAKQRKMAKRKEL
>Sk_PH-Cdx
GKTRTKDKYRVVYTDHQRLELEKEFHYSRYITIRRKAELAHALGLSERQVKIWFQNRRAKERKQNKKKVM
>Sp_PH-Cdx
GKTRTKDKYRVVYTDHQRLELEKEFHYSRYITIRRKSELALALGLSERQVKIWFQNRRAKERKMAKKIKM
