# Supplementary material for: A Revised Spiralian Homeobox Gene Classification Incorporating New Polychaete Transcriptomes Reveals a Diverse TALE Class and a Divergent Hox Gene
Source: Genome Biol Evol. 2018 Jul 7;10(9):2151–67. doi: 10.1093/gbe/evy144 (PMC6118893; doi:10.1093/gbe/evy144)
Supplement: Supplementary Data [file evy144_suppl.zip › SUPPLEMENTARY_FILE_8.fasta]

>Ct_ANTP
RKRGRQTYTRYQTLELEKEFHFN---RYLTRRRRIEIAHALCLTERQIKIWFQNRRMKWKKEN
>Sl_Irx_A
LDVRRKNATREATSTLKAWLYEHIKNPYPTKGEKIMLAIITKMTLTQVSTWFANARRRLKKEN
>Sl_Irx_B
PNVRRKNATRESTATLKAWLSEHKKNPYPTKGEKIMLAIITKMTLTQVSTWFANARRRLKKDH
>Pv_Irx_A
SASRRKNATRENTTTLKAWLYEHKKNPYPTKGEKIMLAIITKMTLTQVSTWFANARRRLKKEN
>Pv_Irx_B
SAARRKAATRETTSPLKAWLSEHRKNPYPTKAEKIMLAIITKMTLTQVSTWFANARRRLKKEN
>Ct_Irx_A
LDPRRKNATKESTNTLKAWLYEHKKNPYPTKGEKIMLAILTRMTLTQVSTWFANARRRLKKER
>Ct_Irx_B
LDVRRKNATRESTSTLKAWLYEHIKNPYPTKGEKIMLAIITKMTLTQVSTWFANARRRLKKEN
>Ct_Irx_TALE-
PNARRKNATRESTTTLKAWLNEHRKNPYPTKGEKIMLAIITKMTLTQVSTWFANARRRLKKDN
>Pd_Irx_A
SAARRKNATRENTNTLKAWLYEHRKNPYPTKGEKIMLAIITKMTLTQVSTWFANARRRLKKEN
>Pd_Irx_B
ALAQRKNATREATSTLKAWLQEHIKNPYPTKGEKIMLAIITKMTLTQVSTWFANARRRLKKEN
>Hr_Irx_A
LDVRRKNATRESTSTLKAWLYEHIKNPYPTKGEKIMLAIITKMTLTQVSTWFANARRRLKKEN
>Hr_Irx_B
YETRRKNATRESTSTLKNWLNEHIRNPYPSKGEKIMLAIITKMTLTQVSTWFANARRRLKKEK
>Hr_Irx_TALE-
YDVRRKNATRESTTTLKAWLYKHIKNPYPTKGEKIMLAIITKMTLTQVSTWFANARRRLKKEN
>Hr_Irx_D
IDVRRKNATRESTTTLKSWLYEHMKNPYPTKGEKIMLAIITKMTLTQVSTWFANARRRLKKEN
>Hr_Irx_E
DPTKRKTVDRESSATLKTWLASHGKNPYPSKHEKIALAIATKMSLTQISTWFANARRRLKKET
>Cg_Irx4
GAARRKNATRETTNTLKAWLYEHRKNPYPTKGEKIMLAIITKMTLTQVSTWFANARRRLKKEN
>Cg_Irx3
NGGRRKNATRETTAPLKAWLKEHMKNPYPTKAEKVMLAIVTKMTLTQISTWFANARRRLKKEN
>Cg_Irx1
NAARRKNATRETTSALKAWLYEHRKNPYPTKGEKIMLAIITKMTLTQVSTWFANARRRLKKES
>Cg_Irx2
LNARRKNATRETTNTLKAWLYEHRKNPYPTKGEKIMLAIITKMTLTQVSTWFANARRRLKKEN
>Lg_Irx_A
SAARRKAATRETTSPLKAWLSEHRKNPYPTKAEKIMLAIITKMTLTQVSTWFANARRRLKKEN
>Lg_Irx_B
LNSRRKNATRENTTTLKAWLYEHRKNPYPTKGEKIMLAIITKMTLTQVSTWFANARRRLKKEN
>Lg_Irx_C
SATRRKNATRENTTTLKAWLYEHKKNPYPTKGEKIMLAIITKMTLTQVSTWFANARRRLKKEN
>Lg_Irx_D
LNARRKNATRESTTTLKAWLNEHIKNPYPTKGEKIMLAIITKMTLTQVSTWFANARRRLKKEN
>La_Irx_A
NSARRKNATRETTSTLKAWLYEHRKNPYPTKGEKIMLAIITKMTLTQVSTWFANARRRLKKDN
>La_Irx_B
NGVRRKNASRETTNTLKAWLNEHKKNPYPTKGEKIMLAIITKMSLTQVSTWFANARRRLKKEK
>La_Irx_C
TGPIKTTVSRENTRTLKAWLHEHRKNPYPTKAEKIMLAIVSRMTLTQVSTWFANARRRLKKEN
>La_Irx_D
AGAPRKNATRETTSTLKAWLNEHRKNPYPTKGEKIMLAIITKMTLTQVSTWFANARRRLKKEN
>Tc_Irx-l
LAARRKNATRESTATLKAWLNEHKKNPYPTKGEKIMLAIITKMTLTQVSTWFANARRRLKKEN
>Tc_Mirr
NGARRKNATRETTSTLKAWLNEHKKNPYPTKGEKIMLAIITKMTLTQVSTWFANARRRLKKEN
>Dm_Mirr
NGARRKNATRETTSTLKAWLNEHKKNPYPTKGEKIMLAIITKMTLTQVSTWFANARRRLKKEN
>Hr_Irx_F
STLVNPPVTPNNTAKLRAWLTDHMDHPYPTKGDKIMLAVLCKMTLTQVSTWFANARRRMKKGG
>Hr_Irx_G
SSSSSSAVTPTKTAKLKAWLSEHIDHPYPTREDKINLAAQCSMTLTQISTWFANARRRMKKGG
>Sl_Meis_B
QEKKRGIFPKVATNIMRAWLFQHLTHPYPSEEQKKELAEQTGLTLSQVNNWFINARRRIVQPM
>Sl_Meis_A
NNKKRGIFPKVATNIMRAWLFQHLSHPYPSEEQKKELSEQTGLTLSQVNNWFINARRRIVQPM
>Ct_Meis
RQKKRGIFPKVATNIMRAWLFQHLTHPYPSEEQKKQLAQETGLTILQVNNWFINARRRIVQPM
>Pd_Meis_A
XXXXRGIFPKVATNIMRAWLFQHLSHPYPSEEQKKQLAQDTGLTILQVNNWFINARRRIVQPM
>Pd_Meis_B
RQKKRGIFPKVATNIMRAWLFQHLSHPYPSEEQKKQLAQDTGLTILQVNNWFINARRRIVQPM
>Hr_Meis
QQKKRGIFPKIATNIMRAWLFQHLTHPYPSEDQKKELAEQSGLTLSQVNNWFINARRRIVQPM
>Cg_Meis
RQKKRGIFPKVATNIMRAWLFQHLTHPYPSEEQKKQLAQDTGLTILQVNNWFINARRRIVQPM
>Lg_Meis
RSKKRGIFPKVATNIMRAWLFQHLSHPYPSEEQKKQLAQDTGLTILQVNNWFINARRRIVQPM
>La_Meis
RQKKRGIFPKVATNIMRAWLFQHLTHPYPSEEQKKQLAQDTGLTILQVNNWFINARRRIVQPM
>Sl_Mkx
KMRYKRETLQDMTRPLKQWLYKNKNNPYPTKGQKVELAEQSKMTLTQVSNWFANARRRLKNTV
>Pv_Mkx
KVHHKRQTLQDMARPLKQWLYRNKDNPYPSKSQKLSLAAGSHMTLVQVSNWFANARRRLKNVV
>Ct_Mkx
RVRHKRQTLQDMARPLKHWLYKHRDNPYPTKSEKMTLANVSHMTLTQVSNWFANARRRLKNTV
>Cg_Mkx
XXXXXXXXXXXMTRPLKQWLCKNRDNPYPSKLEKDILARESQMTNTQVSNWFANARRRLKNAV
>Hr_Mkx
GLRTKRLRTREMSGPLKQWLYRHRDTPYPSRAEKLELSCQSNMTLTQVSNWFANARFVHSLVN
>Lg_Mkx
KIHHKRQTLQDMARPLKRWLYENRDNPYPTKEQKHSLAVNSHMSLVQISNWFANARRRLKNVV
>La_TALE-XIII
DYKINTGLPVESKILLRSWFAEHKAFPYPSKEEVAILAEQCNISILQVKTWFANARRQMKSKK
>Sl_Pbx_A
ARRKRRNFSKQASEVLNEYFYSHLSNPYPSEEAKEELARKCGITVQQVSNWFGNKRIRFKKNV
>Sl_Pbx_B
SRRKRRNFSKQASEVLIEYFYSHLSNPYPSEEAKEELARKCGITVQQVXXXXXXXXXXXXXXX
>Ct_Pbx
ARRKRRNFSKQATEVLNEYFYSHLSNPYPSEEAKEELARKCQITVSQVSNWFGNKRIRYKKNI
>Pd_Pbx_A
ARRKRRNFSKQAAEVLNEYFYSHLSNPYPSEEAKEELARKCCITVSQVSNWFGNKRIRYKKNI
>Pd_Pbx_B
ARRKRRNFSKQAAEVLNEYFYSHLSNPYPSEEAKEELARKCCITVSQVSNWFGNKRIRFKKNI
>Cg_Pbx
ARRKRRNFSKQATELLNEYFYSHLSNPYPSEEAKEELARKCGITVSQVSNWFGNKRIRYKKNI
>Hr_Pbx_A
ARRKRRNFSKQATEILNEYFYSHLSNPYPSEEAKEELAKKCNITVSQVANWFGNKRIRFKKNI
>Hr_Pbx_B
ARRKRRNFSKTATEVLNEYFYSHLSNPYPSEEAKEELARKCGISVSQVSNWFGNKRIRYKKNI
>Hr_Pbx_C
ARRKRRNFSKTATEVLNEYFYSHLSNPYPSEEAKEELARKCGITVSQVNNWFGNKRIRYKKNI
>Hr_Pbx_D
ARRKRRNFSKQATEMLNEYFYSHLSNPYPSEEAKEELARKCGITVSQVSNWFGNKRIRFKKNV
>Lg_Pbx
ARRKRRNFSKQATEVLNEYFYSHLSNPYPSEEAKEELARKCSITVSQISNWFGNKRIRYKKNI
>La_Pbx
ARRKRRNFSKQASEILNEYFYAHLSNPYPSEEAKEELARKCGITVSQVSNWFGNKRIRYKKNI
>Dm_Pbx
ARRKRRNFSKQASEILNEYFYSHLSNPYPSEEAKEELARKCGITVSQVSNWFGNKRIRYKKNI
>Tc_Pbx
ARRKRRNFSKQASEILNEYFYSHLSNPYPSEEAKEELARKCGITVSQVSNWFGNKRIRYKKNI
>Sl_Pknox
KSQRRGVLPKQATHIMKSWLFQHIVHPYPSEDEKRQLNQQTGLSILQINNWFINARRRILQPM
>Pd_Pknox_Y
RKNKRGVLPKMATQVMKSWLFQHIVHPYPTEDEKRQIATQTNLSLLQVNNWFINARRRILQPM
>Pd_orph
QKMERQPLPKVAVGVMKTWLYQHTMQPYPSEEEKLQMAAQTNLSLIQVNNWFINARRRVLPLM
>Hr_Pknox_A
KKSKRGVLPKKATKVMKAWLFQHLSHPYPNEDEKRQIASQTNLTILQVNNWFINGRRRILQPM
>Ct_Pknox
NKNKRGVLPKQATQVMKKWLFQHIMHPYPSEDEKRQIAGQTNLTLLQVNNWFINARRRILQPM
>Hr_Pknox_B
TKTKRGILPKQATRVLKTWLFKHLLHPYPTEEEKKSLADHTNLSALQVNNWFINARRRILQPI
>Cg_Pknox
KKSKRGVLPKHATQVMKSWLFQHIVHPYPTEDEKRQIANQTNLTLLQVNNWFINARRRILQPM
>La_Pknox
KKAKRGVLPKQATQVMKSWLFQHIVHPYPTEDEKRQIAGQTNLTLLQVNNWFINARRRILQPM
>Lg_Pknox
NKNKRGVLPKQATQVMKSWLFQHINHPYPTEDEKKTIASQTNLTLLQVNNWFINARRRILQPM
>Ct_orphA
TKKARENHPPATIAIMMSWLVRNLFDPYPSDEEKSEMATAGKITVLQVINWFINARRRVLPGL
>Sl_Tgif
LKRRRGNLPKDAVRVLKQWLYDHRYNAYPTDQEKLELSRAAGLTVLQVCNWFINARRRILPEI
>Pv_Tgif
LKKRRGNLPKEAVRILKGWLYEHRYNAYPTDQEKVHLSNSANLTVLQVCNWFINARRRILPEM
>Cg_Tgif
ARRRRGNLPKEAVRILKTWLYEHRYNAYPSDQEKVYLSSATNLTVLQVCNWFINARRRILPEM
>Pd_Tgif_A
SKKRRGNLPKDAVRVLKGWLYEHRYNAYPTDQEKLELSREANLTVLQVCNWFINARRRILPEI
>Pd_Tgif_B
SKKRRGNLPKDAVTVLKGWLYEHRYNAYPTDQEKLELSREANLTVLQVCNWFINARRRILPEI
>Lg_Tgif
MKKRRGNLPKEAVRILKGWLYEHRYNAYPTDQEKVFLSNAANLTVLQVCNWFINARRRILPEM
>La_Tgif
NKRRRGNLPKESVRVLKSWLFNHRYNAYPTDQEKMLLSKEANLTVLQVCNWFINARRRILPDM
>Cg_LTCI_TALE2
ESKKHPSLPKEAVAIMLEWLRQHKDNPYPNDDEKAMLIKQTGLTINQINYWFTNARRRILPKW
>La_TALE-I
TVRKHPVLPKEAVNIMLEWLREHQHKPYPTDEEKDMLVRKTRLTINQINYWFVNARRRILPKW
>Pv_TALE-I
KFLLMFLTLFQAVAMMLDWLRNHKDNPYPNDDEKAMLIKQTGLTINQINYWFTNARRRILPKW
>Sl_TALE-IA
TAGRNKVLPKQAVALMLDWLREHQDNPYPNDDEKEMLISKTKLTINQINYWFTNARRRILPKW
>Ct_TALE-I
TTGKNKVLPKEAVQLMLDWLRKHQDNPYPNDDEKEMLIQKTKLTINQINYWFTNARRRILPKW
>Hr_TALE-I
ANQQHTYTHTQAVNAMIDWLRKHEDNPYPNDDEKESLINQTKLTINQINYWFTNARRRILPKW
>Lg_TALE-I
XXXXXXXXXXQAVAMMLDWLRNHKDNPYPNDDEKAMLIKQTGLTINQINYWFTNARRRILPKW
>Pd_TALE-I
XXXXXXXXXXQAVAVMLDWLKHHQHNPYPNEIEKEALMAQTGLSISQINYWFTNARRRILPKW
>Sl_TALE-IB
TAGRNKVLPKEAVALMLDWLREHQDNPYPNDDEKEMPISKTKLTINQINYWFTNAPRPXXXXX
>Sl_TALE-IC
TAGRNKVLPKEAVALMLDWLREHQDNPYPNDDEKEMLISKTKLTINQINYWFTNARRRILPKW
>Cg_TALE-II_1
TRPRSRQLNSKATSIMSHWFEKNIDHPYPSDEQKEQLAREGGITVAQVKAWFANKRNRTSNTK
>Sl_AX.2
AGKKSRMLKPEAVKMMKDWFDLHLDNPYPTEEEKLELAERGGITLSQVKAWFANKRNRSLNTK
>Hr_TALE-XVIA
IPTTKNTFGTEIVSILEDWYARHVDDPYIFGDDLTNLTNQCQLEEKQVRKWLANKRSRFKNTL
>Hr_TALE-XVIB
ILTTKNIFRTEIVSILEDWYARHVDDPYVTEDDLKNLTNQCQLEEKQVRKWLANRRCRSRNTL
>Sl_TALE-VIIIH
KNKFISCFSPQAIAILNTWYQRNREHPYPSKATCEQMARSCGMTEVQVRRWFSNKRMRDGRNT
>Sl_TALE-VIIIG
XXXFTSCFSPQAVAILNTWYQRNCEHPYPSKATCEQMARSCGMTEVQVRRWFSNKRTRDGXXX
>Sl_TALE-VIIIF
KNKFTSCFSPQAVSILNTWYQRNREHPYPSKATCGQMALSCGMTEVQVKRWFSNKRTRDRRNT
>Sl_TALE-VIIIE
KNKFMSCFSPQAVAILNTWYQRNREHPYPSKTTCEQMARSCGMTEVQVRRWFSXXXXXXXXXX
>Sl_TALE-VIIID
XXXFTSCFSPQAVAILNTWYQRNREHPYPSKATCEQMARSCGMTEVQVRRWFSXXXXXXXXXX
>Sl_TALE-VIIIC
KNKFTSCFSPQSVAILNTWYQRNREHPYPSNATCEQMARSCGMTEVQVKRWFSMDVIPRPKHR
>Pk_TALEZ
NSRFTSCFTPQAVVILNTWYLRNREHPYPSKDTVEQMVKMCDMTAVQVRRWFSNKRIRDGGNT
>Sl_TALE-VIIIB
KNKFISCFSPQAVSILNTWYQQNREHPYPSKATCGQMALSCGMXXXXXXXXXXXXXXXXXXXX
>Cg_III_3
RQRHNQPLNLKAVRIMTEWYDRHEENPYPSKSEKEIMAKEGGISVTQVKSWFANKRNRSNNTK
>Ct_orphC
KSSLGKLLSPLAVKIMSCWYERNVVHPYPTPEACESLARSGGITTEQVQKWFANKRLRSKNTK
>Ct_TALE-VIIIB
KRSAIQPLNELATHVLTEWYIANRHHAYPSKQCVAEMAEKGHVTTAQVSKWFANKRRRDGTTK
>Ct_TALE-VIIIA1
ERPSTGIMTPDAVSILLRWYEQHQDHPYPSNDTAVLLAQTAKLSVRQVKKWFANRRRRNQHMK
>La_TALE-III
DKKKTNPLQPKAVELMSTWFKSHMENPYPSREEKEWMADKGNISINQVNSWFANKRNRTNTTR
>La_TALE-XVIII
KKTKNRLLNPKAVEIMQNWYDMHCENPYPTEEEKRDLAEQGGISLGQVKAWFANKRNRNCNTK
>Pv_TALE-III
RARHNEPLNQHAISVMQRWYEQNKENPYPSKQDKEDIARLGGISITQVKSWFANKRNRTNNTR
>Pv_TALE-IV.1
RSRTGRLLSPETIRMLSNWYDAHMTYPYPNDEDVEELATRGGITHGQVRKWLANKRVRSFNTL
>Nf_TALEE
RVRHNEPLNQQGISVMQRWYEQNHENPYPSKQDKEDMARLGGISVTQVKSWFANKRNRTNNTR
>Cg_IV_7.1
KRTRTDSISQDPSQALNNWYQSHINYPYPTDQEVQELVTLSGLSRKQVKKWMANKRVRCFNTL
>Cg_IV_8.1
KRTRTDSISQDPSQALNNWYQSHINYPYPTDQEVQELVTLSGLSRKQVKKWMANKRVRCFNTL
>Pv_TALE-XVIIIA
SKSRSRQLNPRAVQVMADWYEKNLDSPYPNDEEKIELADKGGISLSQVKAWFANKRNRSSNTK
>Pv_TALE-XVIIIB
SKSRSRQLNPRAVQVMADWYEKNLDSPYPNDEEKIELADKGGISLSQVKAWFANKRNRSSNTK
>Cg_IV_14.1
STNRGKKITAESTFILSKWYNEHIRYPYPSDLEVEQLAEQTELSPQQIKKWMANKRVRNYNTL
>Pd_IVB.1
AARRGRFLNNVAVQLMEEWYRVNFDHPYPTDAVVQQLAGLGNITTNQVKKWMANKRVRSCNTL
>Ct_IVB
VCCKKRSLPAEAVVLMSKWYQENFHYPYPDKEDMQHFASAGGITVGQVKKWMANKRVRSLNTL
>Ct_IVA.1
LGRRRRFLSPESVRILSDWYTEHEDHPYPSDQIVERLANRANISVFQVKKWMANKRVRSCNTL
>Sl_IVA.2
KQKAKRLLNPQAVEAMNAWYFEHLHYPYPTDDEKQQLADDNGISVPQVTCWFANKRNRSNNTR
>Sl_AY.2
KQKAKRLLNPQAVEAMNMWYFEHLHYPYPTDDEKQQLADDNGISVPQVTCWFANKRNRSNNTR
>Pd_IVA.2
AKKSKRALNPVAVESMNRWYFSHLHYPYPTDEEKIQLAKEGNITVAQVTCWFANKRNRSNNAK
>Ct_IVA.2
SARGSRFLDPSAVDHMNKWYNDHIAYPYPTEDEKNTIAKEAGLTVAQVTCWFANKRNRNNKTK
>Pv_IV.2
RRPQYKLLSSAAKNILNDWYECHSEHPYPTDEEKEDLAEKAGVSPAQVKSWFANKRSRTNNTK
>Cg_IV_14.2
KSSNYKQLHPQARRVLGEWYDVHMNNPYPSDEEKSQLAERAGITEQQVKSWFANKRSRANNTK
>Hr_TALE-XIXA.2
KGKRRVYLIEEKTELLEEYYQSHIAFPYPDQETRDILASQLGITHLQVTKWFSNRRNKDKNTR
>Cg_IV_7.2
EIPAFQPMAPESRDFLNQWYKDNITHPYPTDQQREELAQQTGLSIQQVKRWLANKRSRANNTR
>Cg_IV_8.2
EIPAFQPMAPESRDILNQWYKDNITHPYPTDQQREELAQQTGLSLQQVKRWLANKRSRANNTR
>Nf_B.2
RRPQYKLLSAAAKKILTDWYECHSENPYPTEEEKDELARLAQVSPSQVKSWFANKRSRNNNTK
>Pf_IVB.2
VKPNYQQLNPESRKILNEWYNDHSDHPYPDNEAKQTLAEKAGISEEQVKSWFANKRSRAQNTK
>Pf_IVA.2
QTTAFQQISQEAKQILNEWYDTHISHPYPSDEERSMLATQTGVPESKIKSWFANKRSRSHNTK
>Pd_IVB.2
VAPQSHLVDSRA---LNEW---ASSHPYPNSEEKRRLANETGLSLPQIKSWFANRRYQEPRGS
>Hr_TALE-XIXA.1
KGEKRVYLTDENTKKLEDYYQSHKEFPYPDQETKKFLASQCEISRTQVTKWFCNRRSKDIRAI
>Cg_TALE-VIII_6
EARKTRLLPKRSVKILDGWFTDNISNPYPSRDQTIRLALDCGLTVEQVRKWFANKRNRSRNNR
>Cg_TALE-VI_9
SLKNRTLLTKKAVDMMEEWYLSNLDHPYPCHKVVQSLAVFGNIREEQVRKWFANKRTRQGRTN
>Cg_TALE-X_10
PIKPRPLLSKRAVQLMEKWYDNHLEHPYPNIDTIEQLATTGNITPEQVKKWFANKRNRSNNTR
>Cg_TALE-VI_11
NLRSRPSLSQKAVQLMEEWYYSHRDHPYPPHHIIQDLARKGGVREEQVKKWFSNKRNRSRRSS
>Cg_TALE-VI_12
NIRSRPSLSQRAVRLMEEWYYSHRDHPYPPQHIIQDLARRGGVKEEQVKKWFSNKRNRSRRSS
>Cg_TALE-VI_13
NLRSRPSLSQKAVQLMEEWYYSHRDNPYPPSHIIQDLARKGGVREEQVKKWFSNKRNRSRRSS
>Lg_TALE-XVx
IARSRPVLSKSTIQKLEAWYTAHEEHPYPNNEVIEDLSNACGITYSQVRKWFANKRNRSKNTK
>Cg_TALE-VII_4
IRKQRASFPKKAILIMEDWYEKNVSHPYPDSITVELIAIQGGITGEQVKKWFGNKRNRSNNTR
>Hr_TALE-XIXB
VVKKRIILSNDRTSILENYYQNNFNFPYPDLETRESLASQCGISCSQVNKWFSNRRNKDKNTR
>Hr_TALE-XIXC
VVKKRAILSKDKTKMLENYYQNNFNFPYPDRETCESLANQCGISGSQVNKWFSNRRNKDKNTR
>Hr_TALE-XIXD
VIKKRAILSKDKTRILENYYQNIFNFPYPDRETCESLASQCGISGSQVNKWFSNRRNKDKNTR
>Hr_TALE-XIXE
NQQTSQHQLQPLHYLTGMLLLNNFNFPYPDWKTCESLASQCGISSSKVNKWFSNRRNRDKNTR
>Hr_TALE-XIXF
VVKKRAILSKDKTGILKNYYQNNFNFPYPDWETCESLASQCGISSPQVNKWFSNRRNKDKNTR
>Hr_TALE-XIXG
VIKKRAILSKDKTGILENYYQNNFNFPYPDRETCESLASQCGISGSQVNKWFSNRRNKDKNTR
>Hr_TALE-XIXH
YGQNRVYLSNERTAILEQYYQSHITFPYPDRETRESLASQCGISQSQVTKWFSNRRNKDKNTR
>Hr_TALE-XIXI
YGQNRVYLSNERTAILEQYYQSHITFPYPDCETRESLASQCGISQSQVTKWFSNRRNKDKNTR
>Hr_TALE-XIXJ
YGQNRVYLSNERTAILEQYYQSHITFPYPDRETRESLASQCGISHLQVTKWFSNRRNKDKNTR
>Hr_TALE-XIXK
KGKKRVYLTKERTDKLEEYYQNHIAFPYPDQETREFLANECGITYSQVSKWFSNRRNKDKNTR
>Hr_TALE-XIXL
KGKRRMYLTKERTEKLEEYYQNHIAFPYPDQETREFLANECGITYPQVTKWFSNRRNKDKNTR
>Hr_TALE-XIXM
CFKKKTILPNEKTQILEDYYQSHLTFPYPDQETRELLASQCGISHNQVLKWFSNRRNKDRNTR
>Hr_TALE-XIXN
SQQNRVYFSNDRTALLEEFYQSHISFSYPDRETIESLTGHCGISQSQIRKWFSNRRDNDKNTR
>Hr_TALE-XIXO
SKRKRQILSQKNTEILEEFYQSIIRFPYPNQTSRSALAEKCGLTFNQISKWFSNRRNKDKNTR
>Hr_TALE-XIXP
HGKRRVYLTKERTEKLEEFYQSHIAFSYPDQETKELLASECGITYLQVTKWLRNGFLTGGTKT
>Lg_TALE-XVIIA
ITRTRPVLTRNSLKVLEEWYECHLDHPYPTASQVEWLAQVSSLNTEQVKKWFGNKRSRSKNTR
>Lg_TALE-XVIIB
ITRTRPVLMRNSLKVLEEWYECHLDHPYPTASQVEWLAQVSSLNTEQVKKWFGNKRSRSKNTR
>Nf_TALEA
VTRTRPVLTRNSLKVLEEWYECHLDHPYPTASQIEWLAQVSNPNTEQVKKWFGNKRSRSKNTR
>Ct_TALE-XIIA3
DTRSNKSLPQEAKAMMAEWMYRHADNPYPSAEKVAEFVHRGGIEKCQVKQYLINFRRRQLPKV
>Ct_TALE-XIIA2
DTRSNKSLPPEAKAMMAEWMYRHADDPYPSAEKVAEFVHRGGIEKCQVKQYLINFRRRQLPKA
>Ct_TALE-XIIA1
XXXXXXXXXXEAKAMMAEWMYPPPNDPYPSAEKVTKFVRRGGIQKCQGKQYLINFKRKQLPKX
>Ct_TALE-XIIB
KRRKNAPLPGEVKVTMAQWMYRHADNPYPSHELMQEFADQGGIGFKQVDQWLINFRRRKMPKA
>Ct_IV-l
PARKVYSLPPKLTSAMETWYTDHFDHPYPPSDIVAKFAKDGGVTMQQVRKWFSNKRLRTENTL
>Pv_TALE-XIII
GTRPTLKLPSSALTILRQWFTEHIDLPYPTHEEKAYLAKETGLTLLQIKTWMSNTRRRQKQHP
>Sl_TALE-XIA
SSGVAGSMSAHAQKVLERWFLAHLDNPYPTRGDAELLASEAGLVSVQQLRRWFTQRRKLLSHQ
>Sl_TALE-XIB
XXXXXXXXXXXXXKVLECWFLAHLDNPYPTRDDAEVLASDAGLASVQQLRRWFTQRRNLLSRQ
>Sl_TALE-XA
MVKRDEIDEKENEDLLWSWLFHHLPFPYPCERDVLILSLMMQQSRQCVLDWFDNKYERYMRPV
>Sl_orphA
IESKFSRLGEHASSILKHWYRIHIDKPYPTTEEKEWLGKTTGLSKGQINCWFTNKRRRNRSKD
>Sl_TALE-VIIA
ILISAAKLPSLAKRIMERWYEQNIGEPYPSVETAECIAQSSGISVDQVXXXXXXXXXXXXXXX
>Sl_TALE-VIIB
IFISAAKLPSLAKRIMERWYEQNIGEPYPSVETAECIAQSSGISVDQVXXXXXXXXXXXXXXX
>Sl_IVA1
SNNRKRLLSNAAVDVLLGWYEGHREHPYPDDDQCEEIAREASIEPYQVXXXXXXXXXXXXXXX
>Pk_TALEY
PSNRKRLLSNAAVEVLLSWYEEHKEHPYPDDEQCEQIATDANISEYQVGKWMANKRVRNCNTL
>Sl_IVA2
NNNRKRLLSNAAVDVLLGWYEGHREHPYPYDDQCDEIAREASIEPYQVXXXXXXXXXXXXXXX
>Ct_TALE-XVIII
KKNKSRLLSPKAVNLMADWYDRHQENPYPTDEEKQELAEQGGVSLAQVKAWFANKRNRSLNTR
>Sl_IVB
RSSKRRPLATSTVTILDDWYKANIYYPYPNAVQIAALATAGNINISQVXXXXXXXXXXXXXXX
>Pk_SPILEX
RVSKRKPLSSASVQILDNWYQTNIHYPYPTATQVAALAVAGNISTVQVKKWMANKRVRSYNTL
>Sl_TALE-VIIIA
KPRAVRSLRPLASELLGKWYQLNADYPYPTKADVDELARLTGVTDVQVXXXXXXXXXXXXXXX
>Sl_TALE-XIV
SLLYKHRLNLYFEIGMKIIYFIFFQHPYPSEEQKKELAEQTGLTLSQVXXXXXXXXXXXXXXX
>Pv_TALE-XIV
KLGFNCSLGEYFDLVLIFKYIFVFQHPYPTEDEKKQIAAQTNLTLLQVXXXXXXXXXXXXXXX
>Sl_TALE-XB
PRRQRANYNKEQNRMLWSYTLAHLHCPYPSRALMTALAAMTDSTSLQIXXXXXXXXXXXXXXX
>Pv_TALE-XV
TVTTRPILSKHAIRRMEAWYTEHLEHPYPSSSVVSELARVGGITMGQVKKWFANKRNRSKNTK
>Nf_SPIB.1
KSRNGRLLSPETIQLLTNWYESHMTYPYPSDEDVAELSSKGGLKPGQVRKWLANKRVRSFNTL
>Ct_TALE-XIII
GKRDMPSFPETARRILQDWLDHHFAYPYPNQQEKESLSRSTGLTVQQVSTWYANHRRRLRQKG
>Sl_TALE-XIIIA
ARKKRHYYSEITKQIMLDWFELHKECPFPGPEDYKMLCEKTGLDKRRVKTWFQNYRTKMKKGG
>Sl_TALE-XIIIB
XXXXXTSVTDEAIQILKEWFEEHRQKPFPTPEDKKMLSEKTGFSERSLSVWFQNYRQKMKKKG
>Cg_TALE-XIII_5
GERPQHKLPERARETLKEWFSRHESNPYPSKQQREELCEETGLTDYQVKTWFSNARRKVKHRS
>Ct_TALE-VIIIA2
SSGAIRPLNYEASRMLNAWYLKHHDHPYPSNETALRLARAGKVSSGQVKKWFANRRRRDGNIK
>Ct_TALE-XI
VGSKKKLLPDVAVQAMSRWTKEHLDNPFPSKEIKLQFERLHEDMSMSRVNWWFTNARRPGRSV
>Ct_TALE-VIIIC
EDNPEGVMTRAASRFLCDWYVKNVEHPYPSNATIADLAMKTGVTIGRVQKWFANRRRRYQNTK
>Nf_SPILED
NKSRSRQLNPKAIQVMNEWYNENLESPYPNDEEKILLADKGGISLAQVKAWFANKRNRSSNTK
>Ct_IX-l
SSQNKNSQLPQKAKQIIWDWIRRHRNPYPSKEEMKELARLGGIHAEQVNQFFTNARRRQLKAD
>Nf_SPILEC
NTRSRPVLSKSTIQKLETWYTAHEEHPYPNNEVTEDLSRACGITYSQVRKWFANKRNRSRNTK
>Ct_IXA
PAHRTNNPYTKEAVDFLNDVFVKNNGNIPDHSAIRCLAGSIGMTTQQIRKWFSNKRNRLVKNQ
>Ct_IXB
PAHRTNSPYTKEAVDILHDVFVKNNGNIPDHSAIRCLSGSVRMTTQQIRKWFSNKRNRLWKNQ
>Ct_IXC
PAHRTNSPYTKEAVDILHDVFVKNNGNIPDHSAIRCLAGSVGMTTQQIRKWFSNKRNRLVKNQ
>Pf_I_
ESKKHPSLPKEAVAIMLDWLRQHKDNPYPNDDEKAMLIKQTGLTINQINYWFTNARRRILPKW
>Pf_II_
QKPRSRSLNAKATALMMEWFEKHIENPYPSDAEKEELARAGGISVPQVKAWFANRRNRTSNTK
>Pf_III_
RQRHNQPLNLKAVSIMTGWYESHLENPYPTKAEKEEMARQGGITLTQVKSWFANKRNRSNNTK
>Pf_IVA.1
MRGRSKQLTDEQTAILSAWYSQHINYPYPAEEDVASLTEATGLNDKQVKKWMSNKRVRSYNTL
>Pf_IVB.1
VRGRSRQLTSHQTDVLSNWYKIHIRYPYPSDLEVQQLSEVTGLKQQQVKKWMANKRVRNFNTL
>Pf_TALE-VIC
NLRTRPSLSKQAIRLMEVWYHAHIDHPYPNTQDVETLATAGNITEEQVKKWFANKRNRSRNIR
>Pf_TALE-VIA
PRRARPNLARQAVQLLDDWYRDNMDHPYPGPRTITRLATEGGISEEQVKKWYANKRSRCRNVR
>Pf_TALE-VIB
PRRARPNLARKAVQLLDDWYRDNMDHPYPGPRTITRLATEGDISEEQVKKWYANKRSRSRNVR
>Pf_TALE-VID
NLRTRPSLSKQAIRLMEVWYHAHIDHPYPDTQDTETLATTGNITEEQVKKWFANKRNRSRNIR
>Pf_TALE-VIE
NLRTRPSLSKQAIRLMEVWYHAHIDHPYPDTQDVETLATAGNITEEQVKKWFANKRNRSRNIR
>Pf_TALE-VIF
NLRTRPSLSQRAIRLMEVWYHAHIDHPYPDTQDVETLATAGNITEEQVKKWFANKRNRSRNIR
>Pf_TALE-VIG
NLRTRPSLSQRSIRLMEVWYHAHIDHPYPDTQDVETLATAGNITEEQVKKWFANKRNRSRNIR
>Pf_TALE-VII_
SVKPRPLLSKKAVRIMEQWYDDNLEHPYPTPAAYDAIAVEGGIAVEQVKKWFANKRNRSHNTR
>Pf_TALE-VIII
EIRKTRLLPKRSVKMLESWFQENISNPYPSRDQTVRLALDCGLTVEQVRKWFANKRNRSRNNR
>Lg_HD28
RVRHNEPLNQQGISVMQRWYEQNHENPYPSKQDKEDMARLGGISVTQVKSWFANKRNRTNNTR
>Lg_HD27
NKSRSRQLNPKAIQVMNEWYSENLESPYPNDEEKIILADKGGISLAQVKAWFANKRNRSSNTK
>Lg_HD26
RRPQYKLLSAAAKKILTDWYESHSENPYPTEEEKDELARIAQVSPSQVKSWFANKRSRNNNTK
>Ct_HD32
QKSIIECLNTKATDALNKWYADNYHAPYASDEEVRELAEAGDILPVQVRKWLCNKRRRDNNYL
>Ct_HD28
QKSIIESLSSKATDALNKWYADNYATPYASEDEVAELANRGDILPVQVRKWLCNKRRRDNNYL
>Lg_HD25
KARTGRLLSPETIQLLTNWYESHMTYPYPSDEDVAELSSKGGLTPGQVRKWLANKRVRSFNTL
>Lg_HD24
KIHHKRQTLQDMARPLKRWLYENRDNPYPTKEQKHSLAVNSHMSLVQISNWFANARRRLKNVV
>Pf_HD13
VIRPRPLLSKKAIRIMEDWYDRNLSHPYPTPEAISDIADKGEITTEQVKKWFANKRNRSNNTR
>Lg_HD34_
ITRTRPVLMRNSLKVLEEWYDCHLDHPYPTASQVEWLAQVSSLNTEQVKKWFGNKRSRSKNTR
>Lg_HD30
ITRTRPVLTRNSLKVLEEWYECHLVHPYPTASQVEWLAQVSSLNTEQVKKWFGNKRSRSKNTR
>Lg_HD32
ITRTRPVLTRNSLKVLEKWYECHLDHPYPTASQVEWLAQVSSLNTEQVKKWFGNKRSRSKNTR
>Lg_HD33
ITRTRPVLTYNSLKVLEEWYECHLDHPYPTASQVEWLAQVSSLNTEQVKKWFGNKRSRSKNTR
>Ct_HD45
SVQKKSRTLDSVGKTIIWKWLNTTGRMYPTKAEKETFKRETGWTLKQVEGYLTNARRRVIKPA
>Ct_HD46
EVEKKSRTLDPEGKAIIWKWLNTTGRMYPTKAEKETFKRETGWTLKQVEGYLTNARRRVIKPI
>Ct_HD29
EVEKKSRTLDPEGKAIIWKWLNTTGRMYPTKAEKETFKRETGWTLKQVEGYLTNARRRVIKPA
