# Supplementary material for: A Revised Spiralian Homeobox Gene Classification Incorporating New Polychaete Transcriptomes Reveals a Diverse TALE Class and a Divergent Hox Gene
Source: Genome Biol Evol. 2018 Jul 7;10(9):2151–67. doi: 10.1093/gbe/evy144 (PMC6118893; doi:10.1093/gbe/evy144)
Supplement: Supplementary Data [file evy144_suppl.zip › SUPPLEMENTARY_FILE_9.fasta]

>Ct_ANTP_
RKRGRQTYTRYQTLELEKEFHFNRYLTRRRRIEIAHALCLTERQIKIWFQNRRMKWKKEN
>Hr_Vsx_B_
XXXYRTIFTSYQLEELEKTFKEAHYPDVYQREVLSLKTDLPEDRIQVWFQNRRAKWRKTE
>Hr_Prrx_A_
XRRNRTTFNSQQLVALEKVFEKTHYPDAFVREELSRRVNLSEAKVQVWFQNRRAKFRRNE
>Sl_Vsx_
XXXXRTIFTSYQLDELEKSFKDAHYPDVQTRDMLSIKTGLPEDRIQVWFQNRRAKWRKTE
>Lg_Vsx_C_
XXXXRTIFTSYQLEELEKAFKDAHYPDVYAREVLAMKTDLPEDRIQVWFQNRRAKWRKTE
>Pd_PRDV_
XXXXXXXXXXXQLDCMEDVFSKTQYPDVTVLESLACDMDLGIEKVCTWFQNRRSKFRKEN
>Pv_Otx_
QRRERTTFTRAQLDVLESLFQKTRYPDIFMREEVALKINLPESRVQVXXXXXXXXXXXXX
>Pv_Dmbx_
QRRSRTAFTNQQLAALEKTFGKTHYPDVVMRERLAMMTNLPEARIQVXXXXXXXXXXXXX
>Sl_Vsx_B_
KRRHRTIFTSFQVDELERAFKDAHYPDVYAREALSLKTGLPEDRIQVXXXXXXXXXXXXX
>Pv_Shox_
QRRSRTNFTLEQLNELERLFDETHYPDAFMREELSQRLGLSEARVQVXXXXXXXXXXXXX
>Pd_Shox_
QRRSRTNFTLEQLNELERLFDETHYPDAFMREELSQRLGLSEARVQVXXXXXXXXXXXXX
>Sl_Alx_
KRRNRTTFTSFQLEEMEKVFQKTHYPDVYAREQLALRCGLTEARVQVXXXXXXXXXXXXX
>Pv_Alx_
KRRNRTTFTSFQLEEMERVFQKTHYPDVYAREQLALRCNLTEARVQVXXXXXXXXXXXXX
Pv_Phox_
QRRIRTTFTSAQLKELERAFAETHYPDIYTREEIAMKTDLTEARVQVXXXXXXXXXXXXX
>Sl_Phox_
QRRIRTTFTAAQLKELEKSFAETHYPDIYTREEIAMKIDLTEARVQVXXXXXXXXXXXXX
>La_Phox_
QRRIRTTFTSAQLKELEKAFAETHYPDIYTREEIAMKIDLTEARVQVXXXXXXXXXXXXX
>Sl_Rax_
SRRNRTTFTTYQLHELEKAFEKSHYPDVYTREELALRINLPEVRVQVXXXXXXXXXXXXX
>Pv_Rax_
HRRNRTTFTTYQLHELERAFEKSHYPDVYSREELAIKINLPEVRVQVXXXXXXXXXXXXX
>Hr_Rax_
HRRNRTTFTTYQLHQLERAFDQSHYPDVYCREELANKIDLPEVRIQVXXXXXXXXXXXXX
>Sl_Uncx_
RRRTRTNFTSWQLEELERSFQDSHYPDVFLRETLSLKLDLAESRIQVXXXXXXXXXXXXX
>Sl_PRD-II_
QRRNRTTFTAEQLRELESVFQHTHYPDCTLREQMADKVGLTEARVQVXXXXXXXXXXXXX
>Pv_PRD-II_
QRRNRTTFSADQLRELETVFQHTHYPDCTLREHIADKVDLTEARVQVXXXXXXXXXXXXX
>Sl_Pax37_A_
QRRNRTTFSTEQLEGLEKAFERTHYPDVYTREELAQGSGLTEARVQVXXXXXXXXXXXXX
>Pv_Hopx_
PSYLLPRLGMDQLKQLETNFKDNRNPSDLDMVIIAAEVGISEQEVKVXXXXXXXXXXXXX
>Pd_Vsx_
KRRHRTIFTSYQLEELEKAFKDAHYPDVYAREVLSLKTDLPEDRIQVWFQNXXXXXXXXX
>Hr_Otx_C_
QRRERTTFTRKQLDELEKMFKVTRYPDIFAREELAQKINLPESRIQVWFKNRRAKARXXX
>Cg_PRD3_
RKKTRTNYTPVQVQTLEKV----------------------------WFQNKRARWRRRM
>Lg_PRD-VI_
KKKARTNYTPEQVRGLEKV----------------------------WFQNKRARWRRRV
>Sl_Gsc_
KRRHRTIFTEEQLEELEKTFEKTHYPDVLLREELAVKIDLKEERVEVWFKNRRAKWRKQK
>Ct_Gsc_
KRRHRTIFTEEQLDELERTFHKTHYPDVLLREELAIKIDLKEERVEVWFKNRRAKWRKQK
>Pd_Gsc_
KRRHRTIFTEEQLEALEATFAKTHYPDVMLREELAMKVDLKEERVEVWFKNRRAKWRKQK
>Lg_Gsc_
KRRHRTIFTEEQLEQLENTFHKTHYPDVLLREELALKVDLKEERVEVWFKNRRAKWRKTK
>Cg_Gsc2_
KRRHRTIFTEEQLEELEKTFNKTHYPDVLLREELAMKIDLKEERVEVWFKNRRAKWRKVK
>La_Gsc_
KRRHRTIFTEEQLEELEKTFQKTHYPDVLLREELAMKVDLKEERVEVWFKNRRAKWRKQK
>Tc_Gsc_
KRRHRTIFSEEQLEQLEATFEQTHYPDVVLREQLALKVDLKEERVEVWFKNRRAKWRKQK
>Am_Gsc_
KRRHRTIFTEEQLEQLEATFDKTHYPDVILREQLALQVDLKEERIEVWFKNRRAKWRKQK
>Dm_Gsc_
KRRHRTIFTEEQLEQLEATFDKTHYPDVVLREQLALKVDLKEERVEVWFKNRRAKWRKQK
>Bf_Gsc_
KRRHRTIFTEEQLELLEKTFEKTHYPDVLLREELAMKVELKEERVEVWFKNRRAKWRKQQ
>Sl_Pitx_
QRRQRTHFTSQQLQELEAMFARNRYPDMATREEISAWTNLTEARVRVWFKNRRAKWRKRE
>Ct_Pitx_
QRRQRTHFTSQQLQELEATFQRNRYPDMATREEISAWTNLTEPRVRVWFKNRRAKWRKKE
>Pd_Pitx_
QRRQRTHFTSQQLQELEAAFMRNRYPDMAAREEISAWTNLTEPRVRIWFKNRRAKWRKRE
>Pd_Pitx_1_
QRRQRTHFTSQQLQQLEAMFTRNRYPDVATREEIAAWTNLTEPRVRVWFKNRRAKWRKRE
>Pd_Pitx_4_
QRRQRTHFTSQQLQQLEAMFTRNRYPDVATREEIAAWTNLTEPRVRVWFKNRRAKWRKGE
>Pd_Pitx_2_
PRRQRTHFTSQQLQELEAVFTRNRYPDLATREEIAAWTNIKEPRVRIWFKNRRAKWRKRE
>Hr_Pitx_
QRRQRTHFTSQQLQELEATFQRNRYPDMATREEIAAWTSLTEARVRVWFKNRRAKWRKKE
>Lg_Pitx_
QRRQRTHFTSQQLQELEATFARNRYPDMATREEISAWTNLTEARVRVWFKNRRAKWRKRE
>Cg_Pitx_
QRRQRTHFTSQQLQELEATFARNRYPDMATREEIAAWTNLTEARVRVWFKNRRAKWRKRE
>La_Pitx_
QRRQRTHFTSQQLQELESHFARNRYPDMATREEIAAWTNLTEARVRVWFKNRRAKWRKRE
>Tc_Ptx1_
QRRQRTHFTSQQLQELEATFARNRYPDMSTREEIAMWTNLTEARVRVWFKNRRAKWRKRE
>Am_Ptx1_
QRRQRTHFTSQQLQELEALFMRNRYPDMSTREEIGLFTKLPEPRVRVWFKNRRAKWRKQT
>Dm_Ptx1_
QRRQRTHFTSQQLQELEHTFSRNRYPDMSTREEIAMWTNLTEARVRVWFKNRRAKWRKRE
>Bf_Pitx_
QRRQRTHFTSQQLQELEASFARNRYPDMATREEIAAWTNLTEARVRVWFKNRRAKWRKRE
>Sl_Dmbx_
QRRSRTAFTHQQLSTLEETFMKTHYPDVVMRERLAMLTQLPESRIQVWFKNRRAKSRQMQ
>Ct_Dmbx_
QRRSRTAFTNQQLAALEKTFSKTHYPDVVMRERLAMMTNLPEARIQVWFKNRRAKFRKKQ
>Pd_Dmbx_
QRRSRTAFTNQQLAALEKTFAKTHYPDVVMRERLAMMTNLPEARIQVWFKNRRAKFRKKQ
>Hr_Dmbx_
QRRSRTAFTNQQLSALEKTFLKTHYPDVVMRERLAMMTNLPEARIQVWFKNRRAKYRKKQ
>Lg_Dmbx_
QRRSRTAFTNQQLAALEKTFGKTHYPDVVMRERLAMMTNLPEARIQVWFKNRRAKFRKKQ
>Cg_Dmbx_
QRRCRTAFTNQQLSTLEKTFAKTHYPDVVMRERLAMMTNLPEARIQVWFKNRRAKYRKKQ
>La_Dmbx_
QRRSRTAFTNQQLAALEKTFAKTHYPDVVMRERLAMMTSLPESRIQVWFKNRRAKYRKKQ
>Bf_Dmbx_
QRRSRTAFTSQQLAALEKCFQKTHYPDVVMRERLAMCTNLPESRVQVWFKNRRAKWRKRQ
>Sl_PRD-VII_
ARRNRTCFTRQQLERLEDVFKEQRYPDVYRREEIANELDLKEEVVRVWFKNRRAKAKREA
>Ct_PRD-VII_
ARRNRTCFTRQQLEALEEVFGEHRYPDVYRREELANQLELKEEVVRVWFKNRRAKVKRES
>Sl_Vsx_A_
KRRHRTIFTSFQVEELEKSFKDAHYPDVNAREVLSLKTNLPEDRIQVWFQNRRAKWRKTE
>Ct_Vsx_A_
KRRHRTIFTSYQLEELEKAFKDAHYPDVYQREVLSLKTDLPEDRIQVWFQNRRAKWRKTE
>Ct_Vsx_B_
KRRHRTIFTSYQLEELEKAFGEAHYPDVNQREVLSLRTSLPEDRIQVWFQNRRAKWRKTE
>Hr_Vsx_A_
PTNHRTIFTSYQQEELERSFKDAHYPDVNQREMLSIRTSLPEDRIQVWFQNRRAKWRKTE
>Lg_Vsx_A_
KRRHRTIFTSYQLDELEKSFKDAHYPDVQTRDMLSLKTGLPEDRIQVWFQNRRAKWRKTE
>Lg_Vsx_B_
RRRHRTIFTSFQLEELERTFKDAHYPDLYARELLALKIDLPEDRIQVWFQNRRAKWRKTE
>Cg_Vsx1_
RRRHRTIFTSYQVEELEKTFKEAHYPDLYAREVLALKIDLPEDRIQVWFQNRRAKWRKTE
>Cg_Vsx2_
KRRHRTIFTSYQLEELEKAFKDAHYPDVYAREVLALKTSLPEDRIQVWFQNRRAKWRKTE
>La_Vsx_A_
KRRHRTIFSTPQVDELEKAFKDAHYPDVYAREVLSLKTDLPEDRIQVWFQNRRAKWRKTE
>La_Vsx_B_
AERGTTIFTSQQIEELEKAFKDAHYPDVYAREVLALKTNLPEDRIQVWFQNRRAKWRKTE
>Tc_Vsx_
KRRHRTIFTSYQLEELEKAFKDAHYPDVYAREMLSLKTDLPEDRIQVWFQNRRAKWRKTE
>Am_Vsx_
KRRHRTIFTSQQLEELEAAFKEAHYPDVYAREMLSLRTDLPEDRIQVWFQNRRAKWRKTE
>Dm_tup_
RRHSRTIFTSYQLEKLEEAFKEAHYPDVYAREMLSLKTELPEDRIQVWFQNRRAKWRKTE
>Dm_Vsx1_
RRHGRTIFTSSQLEELEKAFKEAHYPDVSARELLSMKTGLAEDRIQVWYQNRRAKWRKTE
>Dm_Vsx2_
RRHSRTIFTSYQLEKLEEAFKEAHYPDVYAREMLSLKTELPEDRIQVWFQNRRAKWRKTE
>Bf_Vsx_
KRRHRTIFTSYQLEELEKAFNEAHYPDVYAREMLAMKTDLPEDRIQVWFQNRRAKWRKKE
>Sl_Otp_A_
QKRHRTRFSPAQMNELERAFGRTHYPDIFMREELALRIGLTESRVQVWFQNRRAKWKKRK
>Sl_Otp_B_
QKRHRTRFTPAQLNELERAFSKTHYPDIFMREELALRVGLTESRVQVWFQNRRAKWKKRK
>Ct_Otp_A_
QKRHRTRFTPAQLNELERAFEKTHYPDIFMREELALRIGLTESRVQVWFQNRRAKWKKRK
>Ct_Otp_B_
QKRHRTRFTPAQINELEHAFSKTHYPDIFMREELALRIGLTESRVQVWFQNRRAKWKKRR
>Pd_Otp_A_
QKRHRTRFTPAQLNELERSFAKTHYPDIFMREELALRIGLTESRVQVWFQNRRAKWKKRK
>Pd_Otp_B_
QKRHRTRFTPAQLNELERCFAKTHYPDIFMREEIAMRIGLTESRVQVWFQNRRAKWKKRK
>Hr_Otp_A_
QKRHRTRFTPAQLNELERAFSKTHYPDIFMREELALRIGLTESRVQVWFQNRRAKWKKRK
>Hr_Otp_B_
QKRHRTRFTPAQLNELERAFSKTHYPDIFMREELAMRIALTESRVQVWFQNRRAKWKKRK
>Lg_Otp_
QKRHRTRFTPAQLNELERSFAKTHYPDIFMREEMALRIGLTESRVQVWFQNRRAKWKKRK
>Cg_Otp_
QKRHRTRFTPAQLNELERSFAKTHYPDIFMREELALRIGLTESRVQVWFQNRRAKWKKRK
>La_Otp_
QKRHRTRFTPAQLNELERSFAKTHYPDIFMREELALRIGLTESRVQVWFQNRRAKWKKRK
>Tc_Otp_
QKRHRTRFTPAQLNELERCFSKTHYPDIFMREEIAMRIGLTESRVQVWFQNRRAKWKKRK
>Am_Otp_
QKRHRTRFTPAQLNELERCFNRTHYPDIFLREEIAVKIGLTESRVQVWFQNRRAKWKKRK
>Dm_otp_
QKRHRTRFTPAQLNELERCFSKTHYPDIFMREEIAMRIGLTESRVQVWFQNRRAKWKKRK
>Bf_Otp_
QKRHRTRFTPAQLQELERSFSKTHYPDIFMREELALRIGLTESRVQVWFQNRRAKWKKRK
>Sl_Hbn_
IRRSRTTFTTYQLHQLERAFEKTQYPDVFTREELAMRLNLSEARVQVWFQNRRAKWRKRE
>Ct_Hbn_
IRRSRTTFTTYQLHQLERAFEKTQYPDVFTREELALRLDLSEARVQVWFQNRRAKWRKRE
>Pd_Hbn_
VGGRGSPFQLPSFFQVGGAFGKTQYPDVFTREGLPFGLDFSEARVQVWFQNSGGKWGKRE
>Hr_Hbn_
VRRSRTTFTTFQLHQLERAFEKTQYPDVFTREDLALRLDLSEARVQVWFQNRRAKWRKRE
>Cg_Hbn_
IRRSRTTFTTYQLHQLERAFEKTQYPDVFTREELAMRLDLSEARVQVWFQNRRAKWRKRE
>Lg_Hbn_
IRRSRTTFTTYQLHQLERAFEKTQYPDVFTREELALRLDLSEARVQVWFQNRRAKWRKRE
>La_Hbn_
VRRSRTTFTTYQLHQLERAFEKTQYPDVFMREELAMRLDLSEARVQVWFQNRRAKWRKRE
>Dm_hbn_
VRRSRTTFTTFQLHQLERAFEKTQYPDVFTREDLAMRLDLSEARVQVWFQNRRAKWRKRE
>Tc_Hbn_
IRRSRTTFTTYQLHQLERAFEKTQYPDVFTREELAMRLDLSEARVQVWFQNRRAKWRKRE
>Am_Hbn_
VRRSRTTFTTYQLHELEKAFGNTQYPDVFTREELAMRLDLSEARVQVWFQNRRAKWRKKE
>Sl_Prrx_
PRRNRTTFNSQQLAALERVFERTHYPDAFVREELARRVALSEARVQVWFQNRRAKFRRNE
>Pd_Prrx_
ARRNRTTFTSTQLAALERVFERTHYPDAFVREELARRVSLSEARVQVWFQNRRAKFRRNE
>Ct_Prrx_
QRRNRTTFNSQQLAALERVFERTHYPDAFVREELARRVNLSEARVQVWFQNRRAKFRRNE
>Hr_Prrx_B_
QRRSRTTFNSQQLAALERVFERTHYPDAFVREELARRVSLTEARVQVWFQNRRAKFRRNE
>Lg_Prrx_
QRRNRTTFNSTQLAALERVFERTHYPDAFVREELARRVSLSEARVQVWFQNRRAKFRRNE
>Cg_Prrx_
QRRNRTTFNSNQLAALERVFERTHYPDAFVREELARRVNLSEARVQVWFQNRRAKFRRNE
>La_Prrx_
QRRNRTTFNSTQLAALERVFERTHYPDAFVREELARRVNLSEARVQVWFQNRRAKFRRNE
>Tc_Prrx_
PRRNRTTFTTVQLAALEKVFEKTHYPDAFVREDLAAKVNLSEARVQVWFQNRRAKFRRNE
>Am_Prrx_
PRRSRTTFSAEQLAALERVFERTHYPDAFVREELATRVSLSEARVQVWFQNRRAKFRRNE
>Dm_CG9876_
PRRNRTTFSSAQLTALEKVFERTHYPDAFVREELATKVHLSEARVQVWFQNRRAKFRRNE
>Bf_Prrx_
QRRNRTTFTSQQLQALEKVFERTHYPDAFVREELARRVNLSEARVQVWFQNRRAKFRRNE
>Sl_Shox_
PRRSRTNFTLEQLHELERLFEETHYPDAYMREEISKKLGLSEARVQVWFQNRRAKCRKQE
>Ct_Shox_
QRRSRTNFTLEQLNELERLFDETHYPDAFMREELSQRLALSEARIQVWFQNRRAKCRKQE
>Hr_Shox_
QRRSRTNFTIEQLNDLEKLFDETHYPDAFMREELSQRLALSEARIQVWFQNRRAKCRKQE
>Lg_Shox_
QRRSRTNFTLEQLNELERLFDETHYPDAFMREELSQRLGLSEARVQVWFQNRRAKCRKHE
>Cg_Shox_
QRRSRTNFTLEQLNELERLFDETHYPDAFMREELSQRLGLSEARVQVWFQNRRAKCRKQE
>La_Shox_
QRRSRTNFTLEQLQELERLFDETHYPDAFMREELSQRLGLSEARVQVWFQNRRAKCRKQE
>Tc_Shox_
QRRSRTNFTLEQLNELERLFDETHYPDAFMREELSQRLGLSEARVQVWFQNRRAKCRKHE
>Am_Shox_
QRRSRTNFTLEQLAELERLFDETHYPDAFMREELSQRLGLSEARVQVWFQNRRAKCRKHE
>Dm_CG34367_
QRRSRTNFTLDQLNELERLFEETHYPDAFMREELSQRLGLSEARVQVWFQNRRAKCRKHE
>Bf_Shox_
QRRSRTNFTLEQLQELERLFDETHYPDAFMREELSQRLGLSEARVQVWFQNRRAKCRKQE
>Pv_Arx_
QRRYRTTFTSLQLDELEKAFQKTHYPDVFFREELALKIDLTEARVQVWFQNRRAKWRKQQ
>Sl_Arx_
QRRYRTTFSTHQLEQLERCFSKSHYPDVFSREELALRIDLTEARVQVWFQNRRAKFRKVE
>Ct_Arx_
QRRYRTTFSSLQLDELEKTFQRTHYPDVFTREELAMRIQLTEARVQVWFQNRRAKWRKKE
>Pd_Arx_
QRRYRTTFTSFQLEELERAFQKTHYPDVFTREELAMRINLTEARVQVWFQNRRAKWRKKE
>Hr_Arx_
QRRYRTTFTSFQLEELERAFQTTHYPDVFTREDLAVRIQLTEARVQVWFQNRRAKWRKRE
>Lg_Arx_B_
QRRYRTTFTSYQLEELERAFQKTHYPDVFTREELAMRIDLTEARVQVWFQNRRAKWRKKE
>Lg_Arx_A_
QRRYRTTFTSLQLGELENSFQSTHYPDVFYREELALKLDLTEARVQVWFQNRRAKWRKQQ
>Cg_Arx_
QRRYRTTFTSFQLEELERAFQKTHYPDVFMREELAMRIDLTEARVQVWFQNRRAKWRKKE
>La_Arx_
QRRYRTTFTSYQLEELEKAFQKTHYPDVFTREELALRIDLTEARVQVWFQNRRAKWRKKE
>Tc_Al_
QRRYRTTFTSYQLEELEKAFSRTHYPDVFTREELAMKIGLTEARIQVWFQNRRAKWRKQE
>Tc_Pph13_
QRRYRTTFSNYQLEELERAFHKTHYPDVFFREELALRIDLTEARVQVWFQNRRAKWRKQE
>Am_Al_
QRRYRTTFTSFQLEELEKAFSRTHYPDVFTREELAMKIGLTEARIQVWFQNRRAKWRKQE
>Am_Pph13_
QRRYRTTFTNFQLEELERAFQKTHYPDVFFREELALRIQLTEARVQVWFQNRRAKWRKQE
>Dm_al_
QRRYRTTFTSFQLEELEKAFSRTHYPDVFTREELAMKIGLTEARIQVWFQNRRAKWRKQE
>Dm_Pph13_
QRRYRTTFNTLQLQELERAFQRTHYPDVFFREELAVRIDLTEARVQVWFQNRRAKWRKQE
>Bf_Arx_
QRRYRTTFTSYQLEELERAFAKTHYPDVFTREELAMRVDLTEARVQVWFQNRRAKWRKRE
>Ct_Alx_
KRRNRTTFTSFQLEEMERVFQKTHYPDVYAREQLALRCSLTEARVQVWFQNRRAKWRKRE
>Pd_Alx_
KRRNRTTFTSFQLEEMERVFQKTHYPDVYAREQLALRCNLSEARVQVWFQNRRAKWRKRE
>Lg_Alx_
KRRNRATFTSFQLEEMERIFQKTHYPDVYAREQLALRCNLTEARVQVWFQNRRAKWRKRE
>La_Alx_
KRRNRTTFTSYQLEEMEKVFQRTHYPDVYAREQLALRCDLTEARVQVWFQNRRAKWRKRE
>Bf_Alx_
KRRNRTTFTSFQLEEMERVFQKTHYPDVYMREQLALRADLTEARVQVWFQNRRAKWRKKE
>Ct_Phox_
QRRIRTTFTSAQLKELEKAFAETHYPDIYTREEIAMKTDLTEARVQVWFQNRRAKFRKME
>Pd_Phox_
QRRIRTTFTSAQLKELEKAFQETHYPDIYTREEIAMKIDLTEARVQVWFQNRRAKFRKME
>Hr_Phox_
QRRIRTTFTSGQLKELEKAFAETHYPDIYTREEIAMKTELTEARVQVWFQNRRAKFRKME
>Lg_Phox_
QRRIRTTFTSAQLKELERAFAETHYPDIYTREEIAMKTDLTEARVQVWFQNRRAKFRKVE
>Tc_Phox_
QRRIRTTFTSAQLKELERAFQETHYPDIYTREEIAMKIDLTEARVQVWFQNRRAKFRKQE
>Am_Phox_
QRRIRTTFTSAQLKELERAFQETHYPDIYTREEIAMKIDLTEARVQVWFQNRRAKFRKQE
>Dm_PHDP_
QRRIRTTFTSNQLNELEKIFLETHYPDIYTREEIASKLHLTEARVQVWFQNRRAKFRKQE
>Bf_Phox_
QRRIRTTFTSAQLKELERVFAETHYPDIYTREELALKIDLTEARVQVWFQNRRAKFRKQE
>Ct_Rax_
VKRNRTTFSTKQLHELERAFRKTHYPDIFMREKLAMRINLPESRIQVWFQNRRAKWRKRE
>Pd_Rax_
HRRNRTTFTTYQLHELERAFEKSHYPDVYSREELALKINLPEVRVQVWFQNRRAKWRRQE
>Lg_Rax_
HRRNRTTFTTYQLHELERAFEKSHYPDVYSREELAIKINLPEVRVQVWFQNRRAKWRRQE
>Cg_Rax_
TRRNRTTFTTYQLHELERAFEKSHYPDVYSREELAMKIDLPEVRVQVWFQNRRAKWRRQD
>La_Rax_
HRRNRTTFTTYQLHELERAFEKSHYPDVYSREELALKVNLPEVRVQVWFQNRRAKWRRQE
>Tc_RX_
HRRNRTTFTTYQLHELERAFEKSHYPDVYSREELAMKVNLPEVRVQVWFQNRRAKWRRQE
>Am_Rx_
HRRNRTTFTTYQLHELERAFEKSHYPDVYSREELAMKVNLPEVRVQVWFQNRRAKWRRQE
>Dm_Rx_
HRRNRTTFTTYQLHELERAFEKSHYPDVYSREELAMKVNLPEVRVQVWFQNRRAKWRRQE
>Bf_Rax_
HRRNRTTFTTFQLHELERAFEKSHYPDVYSREELAMKINLPEVRVQVWFQNRRAKWRRQE
>Tc_CG11294_
QRRNRTTFSPQQLQELEALFQKTHYPDVFLREEVALRISLSEARVQVWFQNRRAKWRKQA
>Am_CG11294_
QRRNRTTFTPQQLQELESLFQKTHYPDVFLREEVALRISLSEARVQVWFQNRRAKWRKQA
>Dm_CG11294_
QRRNRTTFTPQQLQELEALFQKTHYPDVFLREEVALRISLSEARVQVWFQNRRAKWRKQA
>Cg_Prop_
RRRHRTTFTQEQLQELENAFAKSHYPDIYCREELARITKLNEARIQVWFQNRRAKYRKQE
>Tc_Prop_
RRRHRTTFTQEQLAELEAAFAKSHYPDIYCREELARSTKLNEARIQVWFQNRRAKYRKQE
>Am_Prop_
RRRHRTTFTQEQLAELESAFAKSHYPDIYCREELARSTKLNEARIQVWFQNRRAKYRKQE
>Dm_CG32532_
RRRHRTTFTQEQLAELEAAFAKSHYPDIYCREELARTTKLNEARIQVWFQNRRAKYRKQE
>Bf_Prop_
RRRHRTTFTQEQLAQLEEAFSKSHYPDIYVREELARATKLNEARIQVWFQNRRAKYRKQE
>Ct_Drgx_
QRRNRTTFTLQQLEELEKAFAQTHYPDVFTREELAMRINLTEARVQVWFQNRRAKWRKSE
>Hr_Drgx_
QRRNRTTFTLQQLEELEKAFLQTHYPDVFTREELAMRINLTEARVQVWFQNRRAKWRKNE
>Lg_Drgx_
QRRNRTTFTLQQLEELEKAFAQTHYPDVFMREDLAMRINLTEARVQVWFQNRRAKWRKSE
>Cg_Drgx_
QRRNRTTFTLQQLEELEKAFAQTHYPDVFTREDLAMRINLTEARVQVWFQNRRAKWRKSE
>La_Drgx_
QRRNRTTFTLQQLEELEKAFAQTHYPDVFTREDLAMRINLTEARVQVWFQNRRAKWRKTE
>Tc_Drgx_
QRRNRTTFTLQQLEELESAFAQTHYPDVFTREDLAMKINLTEARVQVWFQNRRAKWRKAE
>Am_Drgx_
QRRNRTTFTLQQLEELESAFAQTHYPDVFTREDLAMKINLTEARVQVWFQNRRAKWRKSE
>Dm_CG34340_
QRRNRTTFTLQQLEELETAFAQTHYPDVFTREDLAMKINLTEARVQVWFQNRRAKWRKAE
>Bf_Drgx_
QRRNRTTFTLHQLEQLEAVFAQTHYPDVFTREELAMKINLTEARVQVWFQNRRAKWRKQE
>Pv_Uncx_
RRRTRTNFTGWQLEELEKAFNDSHYPDVFMREALALKLDLVESRVQVWFQNRRAKWRKKE
>Ct_Uncx_A_
RRRTRTNFTGWQLEELERAFQDSHYPDVFMREALALKLDLVESRIQVWFQNRRAKWRKKE
>Ct_Uncx_B_
RRRTRTNFTGWQLEELERAFHDSHYPDIFMREAIALKLDLVESRVQVWFQNRRAKWRKKE
>Pd_Uncx_A_
RRRTRTNFTGWQLEELEKAFQDSHYPDVFMREALALKLDLIESRVQVWFQNRRAKWRKKE
>Pd_Uncx_B_
RRRTRTNFTGWQLQELELAFESSHYPDVFLREALAVRLDLAESRVQVWFQNRRAKWRKKG
>Hr_Uncx_A_
RRRTRTNFTSWQLQELEDSFIDSHYPDVFMRESLAVRLDLAESRIQVWFQNRRAKQRRME
>Lg_Uncx_
RRRTRTNFTGWQLEELEKAFNDSHYPDVFMREALALKLDLVESRVQVWFQNRRAKWRKKE
>Cg_Uncx_
RRRTRTNFTGWQLEELERAFQDSHYPDVFMREALALRLDLVESRVQVWFQNRRAKWRKKE
>La_Uncx_A_
RLRVRTNFTPYQLRELERTFQATHYPDIFMRETLAVRMHLAESRIQVWFQNRRAKWRKFQ
>La_Uncx_B_
RRRTRTNFTGWQLEELERAFQDSHYPDVFMREALALRLDLVESRVQVWFQNRRAKWRKRE
>Tc_Unc4_
RRRSRTNFNSWQLEELERAFLASHYPDVFMREALAMRLDLKESRVAVWFQNRRAKWRKKE
>Am_Unc4_
RRRSRTNFNSWQLEELERAFLSSHYPDVFMREALAVRLELKESRVAVWFQNRRAKWRKKE
>Dm_OdsH_
KRRGRTNFNSWQLRELERVFQGSHYPDIFMREALATKLDLMEGRIAVWFQNRRAKWRKQE
>Dm_unc-4_
RRRSRTNFNSWQLEELERAFSASHYPDIFMREALAMRLDLKESRVAVWFQNRRAKVRKRE
>Bf_UncxA_
RRRTRTNFNSWQLEELERAFQESHYPDVFMREALALRLDLVESRVQVWFQNRRAKWRKKE
>Bf_UncxB_
QRRSRANYSQWQLEELEKAFETTQYPDIFMREALALRLDLIEARVQVWFQNRRAKLRRQL
>Bf_UncxC_
RMRVRTNFTSWQLEALERAFETTHYPDIFMREALALRLDLMESRVQVWFQNRRAKWRKQE
>Cg_Repo_
KPRHRTTFSPFQLKEMEKAFRKAPYPDVMTREELARRLALNESRVQIWFQNRRAKWRKGY
>La_Repo_
KTRYRTTFTAYQLEEMERAFERAPYPDVFAREDLAIRIGLSESRVQVWFQNRRAKWRKKE
>Tc_Repo_
KKKTRTTFTAFQLEELERAFERAPYPDVFAREELALKLSLSESRVQVWFQNRRAKWRKRE
>Am_Repo_
KKKTRTTFTAYQLEELERAFERAPYPDVFAREELALKLALSESRVQVWFQNRRAKWRKRE
>Dm_repo_
KKKTRTTFTAYQLEELERAFERAPYPDVFAREELAIKLNLSESRVQVWFQNRRAKWRKHE
>Bf_Repo_
KTRYRTTFSTYQLEELEKAFERAPYPDVFAREELAMRLNLSEARVQVWFQNRRAKWRKRE
>Sl_PRD-V_
RRRDRTQFSASDLTKLEEYFLIDRYPDIFAREQLADQLNVSEDRIQVWFQNRRSKLRRRN
>Bf_Aprd6_
RRRCRTKYSKEQLMAMEELFMKNRYPDIVEREDLAERIGLTEDRIQVWFQNRRSRWRARE
>Bf_Aprd1_
PKRNRTTFSTRQLQELERAFRQTHYPDIFMREELAMRVNLPESRVQVWFQNRRAKWRKRE
>Bf_Aprd2_
PRRNRTTFTTFQIHELELAYDRTPYPDLSMREELANKLELTEARIQVWFQNRRAKTRRQE
>Bf_Aprd3_
KRRARTVFSAQQLKRLEEEYKKCSYPDKERRQTVAEATGLTEGCVRIWYQNRRAKDHRLK
>Bf_Aprd4_
GRRLRINFSAQQQSTLEAMFAQNRYPDADTRDRLAQSLGVAESRVIVWFQNKRARSRRQD
>Bf_Aprd5_
AKKTRTTFKYHQVSALEQVFAMTHYPDNDTLDWLTTTLQLPEAKIKVWFQNKRARWKKQR
>Sl_Lopx_
PGRERFSYTRYQLELLNIIYEKIRYPNTTQKQLIGKRVGITRDQVKIWFQNRRRKDITGK
>Pv_Lopx_
PPRERLSYTRYQLELLSGIYEKVRYPNSTQKLLIAKRVGITREQVKIWFQNRRRKDVINN
>Ct_Lopx_A_
PQRERFSYTRYQLALLNGIYDSIQYPNPKQKHVISKRLGITRDQVKIWFQNRRRKDVVDN
>Ct_Lopx_B_
PQRERFSYTRYQLALLNGIYDSIQYPNPKQKHLISKRLGITRDQVKIWFQNRRRKDVVDN
>La_Lopx_
AKIERHKYTAGQIELLLEIFKEIKYPNLRQRRIIGRRMDIQPEQVKTWFQNRRRRTLLEG
>Pd_Lopx_
PQRERFSYTRYQLELLNGIYVKIRYPNSYQKQLIAKRVGITRDQVKIWFQNRRRKDVIAS
>Lg_Lopx_
PPRERLSYTRYQLELLSGIYEKVRYPNSTQKQLIAKRVGITREQVKIWFQNRRRKDVINN
>Cg_Lopx_
PPRERLSYTRYQLELLNGIYNHVRYPNSTQKQLIAKRVGITREQVKIWFQNRRRKDVVSK
>Sl_Otx_A_
QRRERTTFTRSQLDLLESLFHRTRYPDIFMREEVALKINLPESRVQVWFKNRRAKSRQMQ
>Sl_Otx_B_
QRRERTTFTRAQLDVLEALFSKTRYPDIFMREELALKINLPESRIQVWFKNRRAKARQLH
>Sl_Otx_C_
QRRERTTFSRTQLDVLESLFQQTRYPDIFMREEVAMKINLPESRVQVWFKNRRAKCRQTN
>Ct_Otx_
QRRERTTFSRAQLDVLESLFGKTRYPDIFMREEVALKINLPESRVQVWFKNRRAKCRQQQ
>Pd_Otx_
QRRERTTFTRAQLDVLESLFQKTRYPDIFMREEVALKINLPESRVQVWFKNRRAKCRQQQ
>Hr_Otx_A_
QRRERTTFSRNQLDILESLFKKTRYPDIFMREEVALKINLPESRVQVWFKNRRAKCRQLQ
>Hr_Otx_B_
QRRERTTFTRTQLDVLETLFQKTRYPDIFMREEVAMKINLPESRVQVWFKNRRAKCRQQQ
>Lg_Otx_
QRRERTTFTRAQLDVLESLFQKTRYPDIFMREEVALKINLPESRVQVWFKNRRAKCRQQQ
>Cg_Otx_
QRRERTTFTRAQLDILESLFQKTRYPDIFMREEVALKINLPESRVQVWFKNRRAKCRQQQ
>La_Otx_A_
QRRERTTFTRSQLDLLESLFHRTRYPDIFMREEVALKINLPESRVQVWFKNRRAKSRQMQ
>La_Otx_B_
QRRERTTFSRAQLDVLEALFQKTRYPDIFMREEVALKINLPESRVQVWFKNRRAKCRQQQ
>Tc_Oc1_
QRRERTTFTRAQLDLLEGLFAKTRYPDIFMREEVAVKINLPESRVQVWFKNRRAKCRQQL
>Tc_Oc2_
QRRERTTFTRAQLDVLEALFGKTRYPDIFMREEVALKINLPESRVQVWFKNRRAKCRQQQ
>Am_Oc1_
QRRERTTFTRAQLDVLEGLFTKTRYPDIFMREEVALKINLPESRVQVWFKNRRAKCRQQL
>Am_Oc2_
QRRERTTFTRAQLDVLEGLFSKTKYPDIFMREEVAMKINLPESRVQVWFKNRRAKCRQQQ
>Dm_oc_
QRRERTTFTRAQLDVLEALFGKTRYPDIFMREEVALKINLPESRVQVWFKNRRAKCRQQL
>Bf_Otx_
QRRERTTFTRAQLDVLEALFAKTRYPDIFMREEVALKINLPESRVQVWFKNRRAKCRQQA
>Lg_PRD-V_C2_
SRRGRTAFSETAITRLEDVFMVNRYPDITLRETLALQLGVAESRIQVWFQNRRSRGRRTK
>Lg_PRD-V_C3_
SRRGRTAFSETAITRLEDVFMVNRYPDITLRESLALQLGVAESRIQVWFQNRRSRGRRTK
>Lg_PRD-V_C1_
SRRGRTAFSENAIDRLEGVFMVNRYPDINLRETLAQQLGVAESRIQVWFQNRRSRGRRNK
>Cg_PRD1_
KRRFRTTFTADQLRCLENVFRLTHYPDVNSREELSQKTGLPEARVQIWFQNRRAKWRKYE
>Sl_PRD-IV_
KRRFRTTFTAKQLQELEKVFRVTHYPDVNTRDDLSHKTDLSEERVQIWFQNRRAKWRKYE
>Lg_PRD-IV_
QRRFRTTFTTEQLHDLENVFLITHYPDVNTRDELSIKTGLSEERVQIWFQNRRAKWRKYE
>La_PRD-IV_
RRRARTTFTVDQLRALEAVFEQTHYPDVEAREKLAGTTGLTEAKVQIWFQNRRAKWRKFE
>Cg_PRD4_
GTKPRTKYSPEQLELLEGAFLDSQYPDTETLEDLAERLDVSTDKVSVWFQNRRSKFKRQS
>Pv_PRD-V_B_
GILVATVYLSLQLHALESLFLVSQYPDSTTVEELGTSLSVSIERISVWFQNRRSKFKRQS
>Sl_PRD-V_A_
GILVATVYLSLQLHALESLFLVSQYPDSTTVEELGTSLSVSIERISVWFQNRRSKFKRQS
>Lg_PRD-V_A1_
QPRNRTKYTAAQLNTMESLFLVSQYPDSQALEELAKSLAVTVERISIWFQNRRSKFKRQS
>Lg_PRD-V_A2_
QPRNRTKYTAAQLNALESLFMVSQYPDSLCLEDLCKSLGVTVERIQIWFQNRRSKFKRQS
>Lg_PRD-V_B1_
RRRERTKYSRKQLNILERIFQENHYPDSYVFDQLCDTLNLDIEKLATWFQNRRCKEKRLN
>Lg_PRD-V_B2_
RRRERTKYS---LEYFRRIFQENHYPDSYVFDQLCDTLNLDIEKLATWFQNRRCKEKRLN
>Ct_PRD-V_A_
IRRARTNFSPEQLSAMEIVFERTQYPDVKLLSTLSHKLQLPIEKLCTWFQNRRSKFRRAS
>Ct_PRD-V_B_
IRRVRTNFSQEQLSAMEVIFEHNQYPDVKILSTLSDKLQLPVEKLCTWFQNRRSKYRRLS
>Cg_PRD5_
PTRSRIKYRQDQLETLEESFRSHQYPDSESIENLAEKVGVSSERVAIWFQNRRAKFKRES
>Cg_PRD6_
SKRNRTTFSTKQLQELEKVFRKTHYPDVFLREKLASKIKLPESRIQVWFQNRRAKWRKRE
>Cg_PRD7_
QRRQRTTFTPYQITALEDLFSRTHYPDIFVREELALQINLCEARIQSKVAEGGQIFWIRF
>Ct_PRD-III_
QRRNRTTFTPQQLASLEELFSRTHYPDIFVREELASRITLTEARVQVWFQNRRAKWRKNI
>Cg_PRD8_
QRRNRTTFTSDQLRELEAVFQHTHYPDCTLREQIAEKVDLTEARVQVWFQNRRAKWRKQE
>Ct_PRD-II_
QRRNRTTFSAEQLRELEAVFTHTHYPDCTLREQIADKVGLTEARVQVWFQNRRAKWRKQE
>Lg_PRD-II_
QRRNRTTFSADQLRELETVFQHTHYPDCTLREHIADKVDLTEARVQVWFQNRRAKWRKQE
>Hr_PRD-II_
QRRNRTTFSGSQLLSLERTFAKTRYPDIIIRESLAASVGLSEARIQVWFQNRRAKWRKIL
>Cg_PRD9_
QRRFRTTFSKGQLSELENIFLQNHYPDVFQRELLAMKLDLTESRVQVWFQNRRAKWRKHL
>Hr_PRD9_Y_
QRRLRTTYTIQQLDQLERLFHLTKYPDVTSREEIASHLKLAESRIQVWFQNRRAKWRKGL
>Hr_unknown_
KKRSRTTFSQHQLEEMETIFQQSHYPDQSAREHLANKCSLTDGKIQVWFQNRRSKWRKQQ
>Pv_Pax37_
XRRSRTTFSGQQLEELEKTFEKTHYPDIYTREELAQRTKLTEARVQVWFSNRRARWRKQX
>Sl_Pax37_B_
QRRNRTTFSSEQLDQLEKSFERTHYPDIYTREEIAQRTGLSEARVQVWFSNRRARWRKQX
>Ct_Pax37_
QRRSRTTFSADQLEHLEKAFDRTHYPDIYTREELAQRSGLTEARVQVWFSNRRARWRKQM
>Pd_Pax37_
QRRSRTTFTAEQLEVLEKAFERTHYPDIYTREELAQRTKLTEARVQVWFSNRRARWRKQV
>Hr_Pax37_A_
QRRSRTTFDAEQTTQLEKAFSRTHYPDIYTREELAQTSGLTEARIQVWFSNRRARWRKQN
>Hr_Pax37_B_
QRRNRTTFTSDQLELLEKSFERTHYPDVYTREDLAAKTGFTEARIQVWFSNRRARWRKQL
>Lg_Pax37_
MRRNRTTFSGEQLEELEKVFEKTHYPDIYTREELAQRTKLTEARVQVWFSNRRARWRKQV
>Cg_Pax37_
QRRSRTTFTAEQLEELERAFERTHYPDIYTREELAQRTKLTEARVQVWFSNRRARWRKQM
>La_Pax37_
QRRSRTTFTGEQLEILEKAFERTHYPDIYTREELAQRARLTEARVQVWFSNRRARWRKQI
>Tc_Gsb_
QRRSRTTFTGEQLEALERAFGRTQYPDVYTREELAQKTKLTEARVQVWFSNRRARLRKQL
>Tc_Gsbn_
QRRSRTTFSGEQLEALERAFSRTQYPDVYTREELAQQTGLTEARIQVWFSNRRARLRKHV
>Tc_Pax37_
QRRSRTTFTAHQLDELEKAFERTQYPDIYTREELAQRTKLTEARIQVWFSNRRARLRKQI
>Am_Gsb_
QRRSRTTFTGEQLEQLEAAFHRTQYPDVYTREELAQKTNLTEARVQVWFSNRRARLRKQL
>Am_Gsbn_
QRRSRTTFTGEQLEQLETAFQRAQYPDVYAREELAQRTGLTEARIQVWFSNRRARLRKHA
>Am_Pax37_
QRRSRTTFTAHQLDELERAFERTQYPDIYTREELAQRTKLTEARIQVWFSNRRARLRKQL
>Dm_gsb_
QRRSRTTFSNDQIDALERIFARTQYPDVYTREELAQSTGLTEARVQVWFSNRRARLRKQL
>Dm_gsb-n_
QRRSRTTFTAEQLEALERAFSRTQYPDVYTREELAQTTALTEARIQVWFSNRRARLRKHS
>Dm_Pax37_
QRRCRTTFSASQLDELERAFERTQYPDIYTREELAQRTNLTEARIQVWFSNRRARLRKQH
>Bf_Pax37_
QRRSRTTFTPEQLEELEKAFERTHYPDIYTREELAQRTKLTEARVQVWFSNRRARWRKQQ
>Sl_Pax46_A_
LQRNRTSFTQEQIDSLEKEFEKTHYPDVFARERLAQKLDLPEARIQVWFSNRRAKWRREE
>Sl_Pax46_B_
LQRNRTSFTQEQIEALEREFEKTHYPDVFARERLAQKLDLPEARIQVWFSNRRAKWRREE
>Ct_Pax46_
LQRNRTSFTTQQIEELEKEFEKTHYPDVFARERLAQKLDLPEARIQVWFSNRRAKWRREE
>Pd_Pax46_
LQRNRTSFTNAQIEALEKEFERTHYPDVFTRERLAKKFDIDETRIQVWFSNRRAKWRREE
>Hr_Pax46_A_
LQRNRTSFTTQQIEDLEKEFEKTHYPDVFARERLAQKLDLPEARIQVWFSNRRAKWRREE
>Hr_Pax46_B_
LQRNRTSFSTQQIDSLEREFDKTHYPDVFARERLAQKLELPEARIQVWFSNRRAKWRREE
>Lg_Pax46_A_
LQRNRTSFTASQIESLEKEFERTHYPDVFARERLAQKIDLPEARIQVWFSNRRAKWRREE
>Lg_Pax46_B_
LRRNRTTFCQSQLEVLEQEFLKTHYPGVATREDLAVKTGLSEARVQVWFSNRRAKWRRNE
>Cg_Pax46_
LRRNRTTFTSQQLDLLEQSFQKAHYPGVQTREELATKTNLSEARVQVWFSNRRAKWRRSQ
>Cg_Pax6_
LQRNRTSFTAAQIEALEKEFERTHYPDVFARERLSQKIDLPEARIQVWFSNRRAKWRREE
>La_Pax46_
LQRNRTSFTNAQLEALEKEFERTHYPDVFARERLAQKIDLPEARIQVWFSNRRAKWRREE
>Tc_Toy_
LQRNRTSF-NEQIDSLEKEFERTHYPDVFARERLAEKIGLPEARIQVWFSNRRAKWRREE
>Tc_Eyg_
FRRNRTTFSPDQLEELEKEFEKSHYPCVSTRERLASKTSLSEARVQVWFSNRRAKWRRHQ
>Tc_Ey_
LQRNRTSFTNDQIDSLEKEFERTHYPDVFARERLAAKIGLPEARIQVWFSNRRAKWRREE
>Am_Ey_
LQRNRTSFSNEQIDALEKEFERTHYPDVFARERLAGKIGLPEARIQVWFSNRRAKWRREE
>Am_Toy_
LQRNRTSFSNEQIDSLEKEFERTHYPDVFARERLAEKIGLPEARIQVWFSNRRAKWRREE
>Am_Eyg_
FRRNRTTFSPEQLEELEKEFERSHYPCVSTRERLASKTSLSEARVQVWFSNRRAKWRRHQ
>Dm_ey_
LQRNRTSFTNDQIDSLEKEFERTHYPDVFARERLAGKIGLPEARIQVWFSNRRAKWRREE
>Dm_toy_
LQRNRTSFSNEQIDSLEKEFERTHYPDVFARERLADKIGLPEARIQVWFSNRRAKWRREE
>Dm_eyg_
FRRNRTTFSPEQLEELEKEFDKSHYPCVSTRERLSSRTSLSEARVQVWFSNRRAKWRRHQ
>Dm_toe_
FRRNRTTFSPEQLDELEKEFDKSHYPCVNTREKLAARTALSEARVQVWFSNRRAKWRRHQ
>Bf_Pax6_
LQRNRTSFTQEQIEALEKEFERTHYPDVFARERLAAKIDLPEARIQVWFSNRRAKWRREE
>Pd_Hopx_
PPESLPKVKDEQTMMLEQHFRQCRNPSETDVILIAAEVGLSERETIRWFEHRLALWRRQQ
>Lg_Hopx_
PSYLLPKLGMEQAKLLEANFKDNRNPSDLDVTIIAAEVGITEQEVRVWFQNRLARWRQQQ
>Cg_Hopx_Y_
SPRHLPSVKRDQLRTLEERFRETRNPTSSDVMLIAAEVGLSEEHTRVWFQHRLAIWRKQQ
>Cg_Hopx_Z_
PSTRLPKIKEDQERVLQSNFSSNRNPTDLDQTLIAAEAGLSEEDVKLWYQHRLACWRQQQ
>La_Hopx_
PPEKLPRIRRDQNKRLEESFSQSRNPTEFELELLAAEVGLTDEEVQTWFKHRLALWRKQQ
