# Supplementary material for: A Revised Spiralian Homeobox Gene Classification Incorporating New Polychaete Transcriptomes Reveals a Diverse TALE Class and a Divergent Hox Gene
Source: Genome Biol Evol. 2018 Jul 7;10(9):2151–67. doi: 10.1093/gbe/evy144 (PMC6118893; doi:10.1093/gbe/evy144)
Supplement: Supplementary Data [file evy144_suppl.zip › treecomparator.py]

import re
from collections import OrderedDict
from math import log10, floor

try:
    import pyperclip
except ImportError:
    pyper = False
else:
    pyper = True

from comparatordata import *

""" FORMAT TREE FUNCS """

def makespecieslist(speciesstring):
    """ Makes comma-deliniated species string into species list """
    specieslist = speciesstring.split(",")
    specieslist2 = []
    for item in specieslist:
        specieslist2.append(item.replace(" ", ""))
    return specieslist2

def curatespecieslist(specieslist, replacedict):
    """ Removes colons, replaces digits with placeholders, adds inverted commas if missing """
    curatedspeciesdict = {}
    for item in specieslist:
        rplace = item.replace(":", "")
        for key in replacedict:
            rplace = rplace.replace(key, replacedict[key])
        rplace = "\'" + rplace + "\'"
        rplace = rplace.replace("\'\'", "\'")
        curatedspeciesdict[item] = rplace
    return curatedspeciesdict

def curatetreespecies(tree, curatedspeciesdict):
    """ Replaces the species names in a tree with the curated species names """
    edited = tree
    for find, replace in curatedspeciesdict.iteritems():
        edited = re.sub(find, replace, edited, 1)
    return edited

def curatetreelist(treelist, curatedspeciesdict):
    """ Replaces the species names in the trees in their list with the curated species names """
    curatedtreelist = []
    for tree in treelist:
        edited = curatetreespecies(tree, curatedspeciesdict)
        curatedtreelist.append(edited)
    return curatedtreelist
    
def curatetrees(speciesliststr, replacedict, treelist):
    """ Marshals the above funcs into order. """
    specieslist = makespecieslist(speciesliststr)
    curatedspeciesdict = curatespecieslist(specieslist, replacedict)
    curatedtreelist = curatetreelist(treelist, curatedspeciesdict)
    return curatedtreelist
    
def uncuratetrees(semifinaltree, replacedict):
    """ Marshals the above funcs to undo curatetrees() and replace the placeholders with digits"""
    replacedict2 = dict((v, k) for k, v in replacedict.iteritems())
    specieslist = makespecieslist(speciesliststr)
    curatedspeciesdict = curatespecieslist(specieslist, replacedict)
    uncuratedspeciesdict = dict((v, "\'{}\'".format(k)) for k, v in curatedspeciesdict.iteritems())
    finaltree = curatetreespecies(semifinaltree, uncuratedspeciesdict)
    return finaltree

""" TOPOLOGY ANALYSIS FUNCS """

def parenthetic_contents(string):
    """ Generate parenthesized contents in string as pairs (level, contents)."""
    """ Borrowed and modified from Gareth Rees, stackoverflow.com/questions/4284991 """
    """ Takes tree string and returns list of the contents of each node, brackets & commas in place """
    stack = []
    for i, c in enumerate(string):
        if c == '(':
            stack.append(i)
        elif c == ')' and stack:
            start = stack.pop()
            yield (string[start + 1: i])

def getlistofsupports(string):
    """ Takes tree string and returns list of support values in order - assuming\
    no numbers in seq names. Removes all :###s and then returns all other ###s """
    string2 = re.sub(r':\d+(?:\.\d+)?', '', string)
    return re.findall(r'\d+(?:\.\d+)?', string2)

def splittolists(list1):
    """Takes items in messy list from parenthetic_contents(), cuts out brackets, and\
     makes each item its own sublist of sequence names """
    list12 = []
    for item in list1:
        itemy = str(item)
        itemy2 = itemy.replace("(","").replace(")","")
        itemy3 = itemy2.split(",")
        itemy3.sort()
        list12.append(itemy3)
    return list12
    
def removeallnumbers(string):
    """ Removes all numbers and numbers preceded with a colon """
    string2 = re.sub(r':?\d+(?:\.\d+)?', '', string)
    return string2

def tuplifyalist(list1):
    """ Takes a list and returns a tuple - necessary to use as dict keys """
    return tuple(tuple(l) for l in list1)

def makeadict(tupley, listy):
    """ Takes a tuple of tuples and a list of lists and makes an ordered dict\
     where each tuple in the tuple is a key for the corresponding sublist """
    dictionary = OrderedDict()
    for n, item in enumerate(tupley):
        if n < len(listy):
            dictionary[item] = listy[n]
    return dictionary

def gofrominputtorightdict(string):
    """ Uses the above functs to go from input string to support value dictionary """
    string2 = removeallnumbers(string)
    listofsupports = getlistofsupports(string)
    list1 = list(parenthetic_contents(string2))
    list2 = splittolists(list1)
    tupleyboy = tuplifyalist(list2)
    dictyboy = makeadict(tupleyboy, listofsupports)
    return dictyboy

def maketreedicts(treelist):
    """ For each tree in the treelist, makes a support value dictionary above using above funcs """
    dictlist = []
    for tree in treelist:
        treedict = gofrominputtorightdict(tree)
        dictlist.append(treedict)
    return dictlist

def formatsupportvalue(support):
    support2 = float(support)
    if support2 < 0:
        print support2, 'help'
    elif support2 > 0:
        if str(support2)[0:3] != "0.0":
            support2 = round(support2, n-int(floor(log10(float(support2))))-1)
        else:
            support2 = round(support2, n-int(floor(log10(float(support2))))-2)
    else:
        support2 = "0." + "0"*n
    support2 = str(support2)
    support2 = support2[1:] if support2[0] == "0" else support2
    if len(support) > n+2:
        support2 = support2.ljust(n+1, '0')
    return support2

def makelistofappendedsupports(treedictlist, delinchar, nocladechar, mastertree):
    """ Take list of dictionaries of clades:supports and makes a list of appended supports """
    listofappendedsupports = []
    for clade in treedictlist[mastertree]:
        working = []
        for treedict in treedictlist:
            support = treedict[clade] if clade in treedict else nocladechar
            if support != nocladechar:
                support = formatsupportvalue(support)
            working.append(support)
        listofappendedsupports.append(delinchar.join(working))
    return listofappendedsupports

def replacewithappendedsupports(appendedsupports, mastertree):
    """ Takes the master tree and replaces the support values (###:) with the appended supports in quotations"""
    mastertreeeditlist = []
    edited = mastertree
    for item in appendedsupports:
        edited2 = re.sub(r'\d+(?:\.\d+)?:', '\"{}\"#:'.format(item), edited, 1)
        edited = edited2
        mastertreeeditlist.append(edited2)
    return mastertreeeditlist[-1].replace("#", "")

def formatoutput(finaltree, speciesliststr):
    specieslist = makespecieslist(speciesliststr)
    output = "#NEXUS\nbegin taxa;\n\tdimensions ntax={0};\n\ttaxlabels".format(len(specieslist))
    for species in specieslist:
        output += "\n\t\'{0}\'".format(species)
    output += "\n;\nend;\n\nbegin trees;\n\ttree mastertree_with_all_supports = {0}\nend;".format(finaltree)
    return output

def __treecomparator__():
    """ Puts all above function together into core program """
    curatedtreelist = curatetrees(speciesliststr, replacedict, treelist)
    treedictlist = maketreedicts(curatedtreelist)
    appendedsupports = makelistofappendedsupports(treedictlist, delinchar, nocladechar, mastertree)
    semifinaltree = replacewithappendedsupports(appendedsupports, curatedtreelist[mastertree])
    finaltree = uncuratetrees(semifinaltree, replacedict)
    if pyper == True:
        outputty = formatoutput(finaltree, speciesliststr)
        pyperclip.copy(outputty)
        print "Formatted tree copied to clipboard"
    else:
        print finaltree

if __name__ == "__main__":
    __treecomparator__()
